# Supplementary material for: Halomonas as a chassis
Source: Essays Biochem. 2021 Jul 26;65(2):393–403. doi: 10.1042/EBC20200159 (PMC8314019; doi:10.1042/EBC20200159)
Supplement: Supplementary Table S1 [file EBC-2020-0159C_supp.xlsx]

## Sheet: wgs_selector
whole genome sequencing of Halomonas spp. (from website: https://www.ncbi.nlm.nih.gov/Traces/wgs/?page=1&view=wgs&search=Halomonas)
prefix_s	project_s	src_db_s	targeted_locus_name_s	div_s	organism_an	bioproject_s	biosample_ss	infra_name_ss	other_src_ss	contigs_total_length_l	contigs_count_l	contigs_proteins_count_l	contigs_annotated_s	scaffolds_count_l	scaffolds_proteins_count_l	scaffolds_total_length_l	scaffolds_annotated_s	scaffolds_range_ss	chromosome_range_ss	update_date_dt	create_date_dt
AFQW01	WGS	GenBank		BCT	Halomonas sp. TD01	PRJNA67453	SAMN02471291	strain: TD01		4049556	116	3827	Yes	25	0	4091699	No	GL949754-GL949778		2014-01-08T00:00:00Z	2011-06-28T00:00:00Z
AGIB01	WGS	GenBank		BCT	Halomonas sp. HAL1	PRJNA73245	SAMN02471546	strain: HAL1	isolation_source: soil of a gold mine	4351324	102	4144	Yes	0	0	0	No			2014-01-08T00:00:00Z	2011-10-11T00:00:00Z
AGQZ01	WGS	GenBank		BCT	Halomonas boliviensis LC1	PRJNA71239	SAMN02471366	strain: LC1	isolation_source: soil around the hypersaline lake Laguna Colorada	4136366	103	0	No	21	3897	4208238	Yes	JH393257-JH393277		2014-01-08T00:00:00Z	2011-11-21T00:00:00Z
AHBC01	WGS	GenBank		BCT	Halomonas sp. GFAJ-1	PRJNA77909	SAMN00761066	strain: GFAJ-1		3624896	103	3279	Yes	0	0	0	No			2013-11-19T00:00:00Z	2011-12-02T00:00:00Z
AJKS02	WGS	GenBank		BCT	Halomonas smyrnensis AAD6	PRJNA109291	SAMN02470292	strain: AAD6		3561919	34	0	No	0	0	0	No			2014-01-08T00:00:00Z	2012-07-23T00:00:00Z
AJTS01	WGS	GenBank		BCT	Halomonas stevensii S18214	PRJNA89433	SAMN02472261	strain: S18214	host: Homo sapiens,isolation_source: blood from a renal care patient	3693745	53	0	No	0	0	0	No			2014-01-08T00:00:00Z	2012-07-02T00:00:00Z
AMQY01	WGS	GenBank		BCT	Halomonas jeotgali Hwa	PRJNA175943	SAMN02470210	strain: Hwa	isolation_source: jeotgal\, traditional Korean fermented seafood	2847098	26	0	No	0	0	0	No			2014-01-08T00:00:00Z	2013-01-29T00:00:00Z
AOPO01	WGS	GenBank		BCT	Halomonas titanicae BH1	PRJNA169611	SAMN02471939	strain: BH1		5339792	48	2874	Yes	0	0	0	No			2014-01-08T00:00:00Z	2013-02-04T00:00:00Z
ARIT01	WGS	GenBank		BCT	Halomonas zhanjiangensis DSM 21076	PRJNA178047	SAMN02441684	strain: DSM 21076		4056790	18	0	No	16	0	4058777	No	KB898646-KB898661		2013-12-12T00:00:00Z	2013-04-22T00:00:00Z
ARKK01	WGS	GenBank		BCT	Halomonas lutea DSM 23508	PRJNA182407	SAMN02440470	strain: DSM 23508		4531945	49	0	No	42	0	4533090	No	KB899989-KB900030		2013-12-12T00:00:00Z	2013-04-22T00:00:00Z
ASTJ01	WGS	GenBank		BCT	Halomonas anticariensis FP35 = DSM 16096	PRJNA203692	SAMN02471787	strain: FP35		5067645	45	4723	Yes	21	0	5070590	No	KE332377-KE332397		2014-01-08T00:00:00Z	2013-06-10T00:00:00Z
AUAB01	WGS	GenBank		BCT	Halomonas anticariensis FP35 = DSM 16096	PRJNA182406	SAMN02441216	strain: DSM 16096		5017289	68	0	No	4	0	807955	No	KE386756-KE386759		2013-12-12T00:00:00Z	2013-07-15T00:00:00Z
AUDZ01	WGS	GenBank		BCT	Halomonas halocynthiae DSM 14573	PRJNA188909	SAMN02440634	strain: DSM 14573		2874234	18	0	No	3	0	1738162	No	KE384439-KE384441		2013-12-12T00:00:00Z	2013-07-10T00:00:00Z
AVBC01	WGS	GenBank		BCT	Halomonas huangheensis	PRJNA214306	SAMN02469496	strain: BJGMM-B45	isolation_source: saline-alkali soil	4758798	68	4215	Yes	0	0	0	No			2014-01-08T00:00:00Z	2013-09-23T00:00:00Z
AXCA01	WGS	GenBank		BCT	Halomonas sp. PBN3	PRJNA217943	SAMN02345636	strain: PBN3	isolation_source: oil-contaminated beach sediment	3668536	228	3418	Yes	0	0	0	No			2013-12-26T00:00:00Z	2013-10-21T00:00:00Z
AZQX01	WGS	GenBank		BCT	Halomonas sp. BC04	PRJNA221128	SAMN02952961	strain: BC04		5921097	433	6277	Yes	0	0	0	No			2014-08-05T00:00:00Z	2014-02-11T00:00:00Z
BAEU01	WGS	DDBJ		BCT	Halomonas sp. KM-1	PRJDB36	SAMD00036607	strain: KM-1		4992811	173	0	No	0	0	0	No			2015-09-16T00:00:00Z	2012-01-27T00:00:00Z
BAWX01	WGS	DDBJ		BCT	Halomonas sp. JCM 19031	PRJDB1610	SAMD00000369	strain: JCM 19031		3474952	158	0	No	0	0	0	No			2015-10-01T00:00:00Z	2015-10-01T00:00:00Z
BAWY01	WGS	DDBJ		BCT	Halomonas sp. JCM 19032	PRJDB1611	SAMD00000370	strain: JCM 19032		3477733	145	0	No	0	0	0	No			2015-10-01T00:00:00Z	2015-10-01T00:00:00Z
BBQX01	WGS	DDBJ		BCT	Halomonas sp. MBEE15	PRJDB3094	SAMD00019869	strain: MBEE15		5284056	226	0	No	0	0	0	No			2020-09-12T00:00:00Z	2018-12-27T00:00:00Z
BDEO01	WGS	DDBJ		BCT	Halomonas caseinilytica	PRJDB4878	SAMD00052838	strain: DSM 18067		3477089	25	0	No	0	0	0	No			2019-05-09T00:00:00Z	2016-06-01T00:00:00Z
BDEP01	WGS	DDBJ		BCT	Halomonas caseinilytica	PRJDB4878	SAMD00052839	strain: JCM 14802		3571641	38	0	No	0	0	0	No			2019-05-09T00:00:00Z	2016-06-01T00:00:00Z
BJOC01	WGS	DDBJ		BCT	Halomonas halmophila	PRJDB6062	SAMD00097584	strain: NBRC 15537		3253825	90	2875	Yes	0	0	0	No			2019-06-13T00:00:00Z	2019-06-13T00:00:00Z
BJOI01	WGS	DDBJ		BCT	Halomonas meridiana	PRJDB6067	SAMD00097590	strain: NBRC 15608		3622065	199	3442	Yes	0	0	0	No			2019-06-13T00:00:00Z	2019-06-13T00:00:00Z
BJUK01	WGS	DDBJ		BCT	Halomonas pacifica	PRJDB6140	SAMD00166015	strain: NBRC 102220		3850829	115	3562	Yes	0	0	0	No			2019-07-19T00:00:00Z	2019-07-19T00:00:00Z
BJUL01	WGS	DDBJ		BCT	Halomonas venusta	PRJDB6141	SAMD00166016	strain: NBRC 102221		4273738	67	3876	Yes	0	0	0	No			2019-07-19T00:00:00Z	2019-07-19T00:00:00Z
BJUS01	WGS	DDBJ		BCT	Halomonas halophila	PRJDB6189	SAMD00166023	strain: NBRC 102604		3511261	89	3240	Yes	0	0	0	No			2019-07-19T00:00:00Z	2019-07-19T00:00:00Z
BJXU01	WGS	DDBJ		BCT	Halomonas cupida	PRJDB3963	SAMD00169746	strain: NBRC 102219		4924734	234	4303	Yes	0	0	0	No			2019-08-01T00:00:00Z	2019-08-01T00:00:00Z
BMHM01	WGS	DDBJ		BCT	Halomonas lutescens	PRJDB10509	SAMD00245020	strain: CGMCC 1.15122		3704792	14	3362	Yes	0	0	0	No			2020-09-11T00:00:00Z	2020-09-11T00:00:00Z
BMXD01	WGS	DDBJ		BCT	Halomonas lutea	PRJDB10508	SAMD00245572	strain: KCTC 12847		4546464	45	4274	Yes	0	0	0	No			2020-09-11T00:00:00Z	2020-09-11T00:00:00Z
BMXN01	WGS	DDBJ		BCT	Halomonas hamiltonii	PRJDB10508	SAMD00245582	strain: KCTC 22154		3932903	70	3613	Yes	0	0	0	No			2020-09-11T00:00:00Z	2020-09-11T00:00:00Z
BMXO01	WGS	DDBJ		BCT	Halomonas johnsoniae	PRJDB10508	SAMD00245583	strain: KCTC 22157		3824676	41	3525	Yes	0	0	0	No			2020-09-11T00:00:00Z	2020-09-11T00:00:00Z
BMXS01	WGS	DDBJ		BCT	Halomonas qijiaojingensis	PRJDB10508	SAMD00245587	strain: KCTC 22228		4768215	89	4384	Yes	0	0	0	No			2020-09-11T00:00:00Z	2020-09-11T00:00:00Z
BNAE01	WGS	DDBJ		BCT	Halomonas urumqiensis	PRJDB10509	SAMD00244980	strain: CGMCC 1.12917		3989276	32	3553	Yes	0	0	0	No			2020-09-11T00:00:00Z	2020-09-11T00:00:00Z
CAAHFN01	WGS	ENA		BCT	Halomonas sp. EAR18	PRJEB31966	SAMEA5358876	strain: EAR18	isolation_source: Roots of Arthrocnemum macrostachyum	4648490	142	0	No	0	0	0	No			2019-04-09T00:00:00Z	2019-04-09T00:00:00Z
CABVOU01	WGS	ENA		BCT	Halomonas sp. 3(2)	PRJEB33772	SAMEA5972740	isolate: ERS3775580		3830613	63	3483	Yes	0	0	0	No			2019-09-30T00:00:00Z	2019-09-30T00:00:00Z
CABWMN01	WGS	ENA		BCT	Halomonas titanicae	PRJEB31339	SAMEA6080494	isolate: Halomonas sp. 98		5468218	30	5016	Yes	14	0	5468571	No	LR733707-LR733720		2020-08-03T00:00:00Z	2019-12-16T00:00:00Z
CABWMO01	WGS	ENA		BCT	Halomonas titanicae	PRJEB31339	SAMEA6080493	isolate: Halomonas sp. 153		5465655	45	5026	Yes	11	0	5466321	No	LR733721-LR733731		2020-08-03T00:00:00Z	2019-12-16T00:00:00Z
CAJFDU01	WGS	ENA		BCT	Halomonas sp. 113	PRJEB31339	SAMEA7290703	isolate: Halomonas sp. 113		5466498	27	5023	Yes	1	0	5439367	No	LR881453-LR881453		2020-09-23T00:00:00Z	2020-09-23T00:00:00Z
CAJFDW01	WGS	ENA		BCT	Halomonas sp. 59	PRJEB31339	SAMEA7290705	isolate: Halomonas sp. 59		5468571	29	5015	Yes	1	0	5441388	No	LR881455-LR881455		2020-09-23T00:00:00Z	2020-09-23T00:00:00Z
CAJFDZ01	WGS	ENA		BCT	Halomonas sp. 156	PRJEB31339	SAMEA7290704	isolate: Halomonas sp. 156		5468851	33	5020	Yes	1	0	5431676	No	LR881458-LR881458		2020-09-23T00:00:00Z	2020-09-23T00:00:00Z
CAJFEC01	WGS	ENA		BCT	Halomonas sp. I3	PRJEB31339	SAMEA7290706	isolate: Halomonas sp. I3		5466157	32	5025	Yes	1	0	5442956	No	LR881461-LR881461		2020-09-23T00:00:00Z	2020-09-23T00:00:00Z
CBRE01	WGS	ENA		BCT	Halomonas sp. A3H3	PRJEB4184	SAMEA3146254	strain: A3H3		5634078	131	5290	Yes	35	0	11287756	No	HG423310-HG423342,HG423343-HG423344		2015-01-30T00:00:00Z	2013-08-21T00:00:00Z
CDGR01	WGS	ENA		BCT	Halomonas salina	PRJEB5956	SAMEA3114296	strain: B6		4103924	197	0	No	11	0	4259015	No	LN651338-LN651348		2014-11-19T00:00:00Z	2014-11-19T00:00:00Z
DBAS01	WGS	GenBank		BCT	Halomonas salina	PRJNA348753	SAMN06457499	isolate: UBA1004	isolation_source: saline water (ENVO:00002010)\, including plankton (ENVO:xxxxxxxx),metagenome_source: marine metagenome	4810733	160	0	No	0	0	0	No			2017-09-15T00:00:00Z	2017-09-12T00:00:00Z
DCAQ01	WGS	GenBank		BCT	Halomonas titanicae	PRJNA348753	SAMN06451852	isolate: UBA1129	isolation_source: Beebe hydrothermal vent plume at at depth of 4900m,metagenome_source: hydrothermal vent metagenome	5216140	57	0	No	0	0	0	No			2017-09-19T00:00:00Z	2017-09-19T00:00:00Z
DCRN01	WGS	GenBank		BCT	Halomonas sp. UBA1491	PRJNA348753	SAMN06455383	isolate: UBA1491	isolation_source: saline water (ENVO:00002010)\, including plankton (ENVO:xxxxxxxx),metagenome_source: marine metagenome	3259755	159	0	No	0	0	0	No			2017-09-21T00:00:00Z	2017-09-21T00:00:00Z
DEXX01	WGS	GenBank		BCT	Halomonas sp. UBA3173	PRJNA348753	SAMN06450929	isolate: UBA3173	isolation_source: saline water (ENVO:00002010)\, including plankton (ENVO:xxxxxxxx),metagenome_source: marine metagenome	4909843	46	0	No	0	0	0	No			2017-09-26T00:00:00Z	2017-09-26T00:00:00Z
DFBS01	WGS	GenBank		BCT	Halomonas sp. UBA3074	PRJNA348753	SAMN06455129	isolate: UBA3074	isolation_source: Oil polluted marine water,metagenome_source: marine metagenome	4124170	49	0	No	0	0	0	No			2017-09-26T00:00:00Z	2017-09-26T00:00:00Z
DGCK01	WGS	GenBank		BCT	Halomonas sp. UBA3980	PRJNA348753	SAMN06454236	isolate: UBA3980	isolation_source: saline water (ENVO:00002010)\, including plankton (ENVO:xxxxxxxx),metagenome_source: marine metagenome	3089307	237	0	No	0	0	0	No			2017-09-28T00:00:00Z	2017-09-28T00:00:00Z
DJIP01	WGS	GenBank		BCT	Halomonas salina	PRJNA348753	SAMN06451396	isolate: UBA6591	isolation_source: saline water (ENVO:00002010)\, including plankton (ENVO:xxxxxxxx),metagenome_source: marine metagenome	4276572	400	0	No	0	0	0	No			2017-10-04T00:00:00Z	2017-10-04T00:00:00Z
DLUZ01	WGS	GenBank		BCT	Halomonas sp.	PRJNA417962	SAMN08017427	isolate: UBA12522	isolation_source: terrestrial,metagenome_source: terrestrial metagenome	3349906	60	2987	Yes	0	0	0	No			2018-09-04T00:00:00Z	2018-09-04T00:00:00Z
DMPZ01	WGS	GenBank		BCT	Halomonas sp.	PRJNA417962	SAMN08017980	isolate: UBA8715	isolation_source: marine,metagenome_source: marine metagenome	2653899	341	2958	Yes	0	0	0	No			2018-09-05T00:00:00Z	2018-09-05T00:00:00Z
DNBM01	WGS	GenBank		BCT	Halomonas sp.	PRJNA417962	SAMN08018282	isolate: UBA9885	isolation_source: marine,metagenome_source: marine metagenome	2514432	447	2910	Yes	0	0	0	No			2018-09-06T00:00:00Z	2018-09-06T00:00:00Z
DNDH01	WGS	GenBank		BCT	Halomonas sp.	PRJNA417962	SAMN08018329	isolate: UBA9176	isolation_source: marine,metagenome_source: marine metagenome	2612033	321	2903	Yes	0	0	0	No			2018-09-06T00:00:00Z	2018-09-06T00:00:00Z
DNDW01	WGS	GenBank		BCT	Halomonas sp.	PRJNA417962	SAMN08018344	isolate: UBA11594	isolation_source: marine,metagenome_source: marine metagenome	2096559	379	2279	Yes	0	0	0	No			2018-09-06T00:00:00Z	2018-09-06T00:00:00Z
DNYL01	WGS	GenBank		BCT	Halomonas sp.	PRJNA417962	SAMN08018892	isolate: UBA8247	isolation_source: hydrothermal vent,metagenome_source: hydrothermal vent metagenome	2837505	324	2984	Yes	0	0	0	No			2018-09-07T00:00:00Z	2018-09-07T00:00:00Z
DNZY01	WGS	GenBank		BCT	Halomonas sp.	PRJNA417962	SAMN08018927	isolate: UBA10382	isolation_source: marine,metagenome_source: marine metagenome	2714892	283	3064	Yes	0	0	0	No			2018-09-07T00:00:00Z	2018-09-07T00:00:00Z
DOAK01	WGS	GenBank		BCT	Halomonas sp.	PRJNA417962	SAMN08018941	isolate: UBA9694	isolation_source: marine,metagenome_source: marine metagenome	3201987	251	3259	Yes	0	0	0	No			2018-09-07T00:00:00Z	2018-09-07T00:00:00Z
DOCH01	WGS	GenBank		BCT	Halomonas sp.	PRJNA417962	SAMN08018989	isolate: UBA9034	isolation_source: marine,metagenome_source: marine metagenome	3221837	252	3603	Yes	0	0	0	No			2018-09-07T00:00:00Z	2018-09-07T00:00:00Z
DOET01	WGS	GenBank		BCT	Halomonas sp.	PRJNA417962	SAMN08019050	isolate: UBA10708	isolation_source: metagenome,metagenome_source: metagenome	3297146	72	2920	Yes	0	0	0	No			2018-09-07T00:00:00Z	2018-09-07T00:00:00Z
DOGL01	WGS	GenBank		BCT	Halomonas sp.	PRJNA417962	SAMN08019095	isolate: UBA10374	isolation_source: marine,metagenome_source: marine metagenome	3113950	338	3562	Yes	0	0	0	No			2018-09-07T00:00:00Z	2018-09-07T00:00:00Z
DOGN01	WGS	GenBank		BCT	Halomonas sp.	PRJNA417962	SAMN08019097	isolate: UBA10371	isolation_source: marine,metagenome_source: marine metagenome	2891379	292	2994	Yes	0	0	0	No			2018-09-07T00:00:00Z	2018-09-07T00:00:00Z
DOIR01	WGS	GenBank		BCT	Halomonas sp.	PRJNA417962	SAMN08018882	isolate: UBA9689	isolation_source: marine,metagenome_source: marine metagenome	2573123	367	2957	Yes	0	0	0	No			2018-09-07T00:00:00Z	2018-09-07T00:00:00Z
DOJH01	WGS	GenBank		BCT	Halomonas campaniensis	PRJNA417962	SAMN08019158	isolate: UBA10741	isolation_source: metagenome,metagenome_source: metagenome	3957114	119	3370	Yes	0	0	0	No			2018-09-07T00:00:00Z	2018-09-07T00:00:00Z
DOTR01	WGS	GenBank		BCT	Halomonas campaniensis	PRJNA417962	SAMN08019627	isolate: UBA11284	isolation_source: metagenome,metagenome_source: metagenome	4160855	107	3678	Yes	0	0	0	No			2018-09-10T00:00:00Z	2018-09-10T00:00:00Z
DPWA01	WGS	GenBank		BCT	Halomonas sp.	PRJNA417962	SAMN08020460	isolate: UBA8235	isolation_source: hydrothermal vent,metagenome_source: hydrothermal vent metagenome	2261266	274	2628	Yes	0	0	0	No			2018-09-10T00:00:00Z	2018-09-10T00:00:00Z
DQHI01	WGS	GenBank		BCT	Halomonas sp.	PRJNA417962	SAMN08020469	isolate: UBA11308	isolation_source: metagenome,metagenome_source: metagenome	3651433	45	3273	Yes	0	0	0	No			2018-09-10T00:00:00Z	2018-09-10T00:00:00Z
DRFS01	WGS	GenBank		BCT	Halomonas sp.	PRJNA480137	SAMN09638515	isolate: HyVt-328	isolation_source: Loki non-amplified sample from Loki's castle hydrothermal vent sediment,metagenome_source: marine sediment metagenome	4709618	34	4231	Yes	0	0	0	No			2020-03-02T00:00:00Z	2020-03-02T00:00:00Z
DRHI01	WGS	GenBank		BCT	Halomonas sp.	PRJNA480137	SAMN09638557	isolate: HyVt-366	isolation_source: LokiAmp MDA-amplified sample from Loki's castle hydrothermal vent sediment,metagenome_source: marine sediment metagenome	4634827	130	4230	Yes	0	0	0	No			2020-03-02T00:00:00Z	2020-03-02T00:00:00Z
FMWD01	WGS	ENA		BCT	Thiohalomonas denitrificans	PRJEB16125	SAMN03097708	strain: HLD2		3563632	28	3260	Yes	0	0	0	No			2016-10-17T00:00:00Z	2016-10-17T00:00:00Z
FNCI01	WGS	ENA		BCT	Halomonas taeanensis	PRJEB15885	SAMN05216571	strain: BH539		3756722	31	3429	Yes	0	0	0	No			2016-10-20T00:00:00Z	2016-10-20T00:00:00Z
FNEF01	WGS	ENA		BCT	Halomonas titanicae	PRJEB15965	SAMN04487867	strain: DSM 26667		5472921	61	5049	Yes	0	0	0	No			2020-08-03T00:00:00Z	2016-10-20T00:00:00Z
FNES01	WGS	ENA		BCT	Halomonas gudaonensis	PRJEB15988	SAMN04487954	strain: CGMCC 1.6133		4166643	44	3885	Yes	0	0	0	No			2016-10-20T00:00:00Z	2016-10-20T00:00:00Z
FNGH01	WGS	ENA		BCT	Halomonas pantelleriensis	PRJEB16122	SAMN05192555	strain: AAP		4402189	40	4051	Yes	0	0	0	No			2016-10-20T00:00:00Z	2016-10-20T00:00:00Z
FNGI01	WGS	ENA		BCT	Halomonas muralis	PRJEB16123	SAMN05661010	strain: DSM 14789		4138450	21	3831	Yes	0	0	0	No			2016-10-20T00:00:00Z	2016-10-20T00:00:00Z
FNII01	WGS	ENA		BCT	Halomonas arcis	PRJEB16235	SAMN04487951	strain: CGMCC 1.6494		4142129	38	3846	Yes	0	0	0	No			2016-10-20T00:00:00Z	2016-10-20T00:00:00Z
FNIV01	WGS	ENA		BCT	Halomonas shengliensis	PRJEB16251	SAMN04487957	strain: CGMCC 1.6444		3530709	24	3282	Yes	0	0	0	No			2016-10-20T00:00:00Z	2016-10-20T00:00:00Z
FNVC01	WGS	ENA		BCT	Halomonas daqingensis	PRJEB16690	SAMN04487953	strain: CGMCC 1.6443		4737211	56	4368	Yes	0	0	0	No			2016-10-24T00:00:00Z	2016-10-24T00:00:00Z
FOBC01	WGS	ENA		BCT	Halomonas daqiaonensis	PRJEB16863	SAMN04488129	strain: CGMCC 1.9150		3716433	46	3431	Yes	0	0	0	No			2016-10-29T00:00:00Z	2016-10-29T00:00:00Z
FOBT01	WGS	ENA		BCT	Halomonas caseinilytica	PRJEB16883	SAMN04487952	strain: CGMCC 1.6773		3569348	28	3362	Yes	0	0	0	No			2016-10-29T00:00:00Z	2016-10-29T00:00:00Z
FODB01	WGS	ENA		BCT	Halomonas aquamarina	PRJEB16924	SAMN04490369	strain: 558		3497205	125	3368	Yes	0	0	0	No			2016-10-29T00:00:00Z	2016-10-29T00:00:00Z
FOGS01	WGS	ENA		BCT	Halomonas subterranea	PRJEB16970	SAMN04487958	strain: CGMCC 1.6495		3734199	26	3503	Yes	0	0	0	No			2016-10-29T00:00:00Z	2016-10-29T00:00:00Z
FOPY01	WGS	ENA		BCT	Halomonas xianhensis	PRJEB17343	SAMN04487959	strain: CGMCC 1.6848		4357925	45	4051	Yes	0	0	0	No			2016-10-31T00:00:00Z	2016-10-31T00:00:00Z
FPAQ01	WGS	ENA		BCT	Halomonas saccharevitans	PRJEB17565	SAMN04487956	strain: CGMCC 1.6493		3681289	90	3442	Yes	0	0	0	No			2016-11-02T00:00:00Z	2016-11-02T00:00:00Z
FPBP01	WGS	ENA		BCT	Halomonas korlensis	PRJEB17587	SAMN04487955	strain: CGMCC 1.6981		4038005	34	3716	Yes	0	0	0	No			2016-11-02T00:00:00Z	2016-11-02T00:00:00Z
FQUJ01	WGS	ENA		BCT	Halomonas ilicicola DSM 19980	PRJEB18151	SAMN02745148	strain: DSM 19980		3960292	40	3666	Yes	0	0	0	No			2016-12-02T00:00:00Z	2016-12-02T00:00:00Z
FRAL01	WGS	ENA		BCT	Halomonas caseinilytica	PRJEB18341	SAMN05192556	strain: ALO Sharm		3478746	23	3247	Yes	0	0	0	No			2016-12-02T00:00:00Z	2016-12-02T00:00:00Z
FRCA01	WGS	ENA		BCT	Halomonas cupida	PRJEB18385	SAMN05660971	strain: DSM 4740		4957973	31	4373	Yes	0	0	0	No			2016-12-02T00:00:00Z	2016-12-02T00:00:00Z
FSQX01	WGS	ENA		BCT	Halomonas meridiana	PRJEB18163	SAMN05878438	strain: ACAM 239		3849744	2	3580	Yes	0	0	0	No			2016-12-14T00:00:00Z	2016-12-14T00:00:00Z
FSQY01	WGS	ENA		BCT	Halomonas meridiana	PRJEB18176	SAMN05878249	strain: ACAM 246		3864078	2	3572	Yes	0	0	0	No			2016-12-14T00:00:00Z	2016-12-14T00:00:00Z
FSRR01	WGS	ENA		BCT	Halomonas meridiana	PRJEB18396	SAMN05878442	strain: ACAM 255		3863609	2	3577	Yes	0	0	0	No			2016-12-14T00:00:00Z	2016-12-14T00:00:00Z
FTLE01	WGS	ENA		BCT	Halomonas massiliensis	PRJEB18749	SAMEA37051918	strain: Marseille-P2426		3435139	28	0	No	23	0	3435644	No	LT699744-LT699766		2017-01-04T00:00:00Z	2017-01-04T00:00:00Z
FUFP01	WGS	ENA		BCT	Halomonas utahensis	PRJEB5957	SAMEA78793918	strain: P-halo		3524135	20	0	No	13	0	3525189	No	LT727782-LT727794		2017-02-06T00:00:00Z	2017-02-06T00:00:00Z
FUKM01	WGS	ENA		BCT	Halomonas sp. JB380	PRJEB19046	SAMEA80403418	strain: JB380		3978282	65	3788	Yes	0	0	0	No			2017-02-11T00:00:00Z	2017-02-11T00:00:00Z
JAACZO01	WGS	GenBank		BCT	Halomonas sp. JSM 104105	PRJNA579733	SAMN13118311	strain: JSM 104105	host: Homo sapiens,isolation_source: feces	4199812	59	0	No	0	0	0	No			2020-02-24T00:00:00Z	2020-02-24T00:00:00Z
JAAEHK01	WGS	GenBank		BCT	Halomonas alkaliphila	PRJNA594752	SAMN13528728	strain: LS44	isolation_source: Lonar Lake sediment	3803384	68	3391	Yes	0	0	0	No			2020-02-04T00:00:00Z	2020-02-04T00:00:00Z
JAAQTN01	WGS	GenBank		BCT	Halomonas desiderata	PRJNA612408	SAMN14371621	strain: FB2	isolation_source: sewage treatment plant	4886954	106	4405	Yes	0	0	0	No			2020-03-24T00:00:00Z	2020-03-24T00:00:00Z
JAAQTO01	WGS	GenBank		BCT	Halomonas bachuensis	PRJNA612408	SAMN14371620	strain: DX6	isolation_source: Gobi soil	4701666	80	4321	Yes	0	0	0	No			2020-03-24T00:00:00Z	2020-03-24T00:00:00Z
JAAXIM01	WGS	GenBank		BCT	Halomonas sp.	PRJNA545004	SAMN12098042	isolate: SW22112_bin_16	isolation_source: seawater,metagenome_source: coral reef metagenome	3419576	282	0	No	0	0	0	No			2020-04-09T00:00:00Z	2020-04-09T00:00:00Z
JABASV01	WGS	GenBank		BCT	Halomonas alkaliphila	PRJNA625506	SAMN14601836	strain: DSM 16354	isolation_source: Algal mat	4095328	48	0	No	0	0	0	No			2020-12-17T00:00:00Z	2020-12-17T00:00:00Z
JABASW01	WGS	GenBank		BCT	Halomonas venusta	PRJNA625506	SAMN14601835	strain: DSM 4743	isolation_source: Seawater	4307261	59	0	No	0	0	0	No			2020-12-17T00:00:00Z	2020-12-17T00:00:00Z
JABFAT01	WGS	GenBank		BCT	Halomonas sp. KRD171	PRJNA627671	SAMN14679901	strain: KRD171	isolation_source: marine sediment	5541457	51	0	No	0	0	0	No			2021-03-05T00:00:00Z	2021-03-05T00:00:00Z
JABFHI01	WGS	GenBank		BCT	Halomonas sp. TBZ9	PRJNA630354	SAMN14832834	strain: TBZ9	isolation_source: lake water	3422918	20	2399	Yes	0	0	0	No			2020-05-16T00:00:00Z	2020-05-16T00:00:00Z
JABSPX01	WGS	GenBank		BCT	Halomonas sp.	PRJNA482655	SAMN14675733	isolate: DT_45	isolation_source: ocean water from marine abyssalpelagic zone,metagenome_source: marine metagenome	3481711	68	3152	Yes	0	0	0	No			2020-06-02T00:00:00Z	2020-06-02T00:00:00Z
JABSPY01	WGS	GenBank		BCT	Halomonas sp.	PRJNA482655	SAMN14675734	isolate: DT_46	isolation_source: ocean water from marine abyssalpelagic zone,metagenome_source: marine metagenome	5023558	18	4251	Yes	0	0	0	No			2020-06-02T00:00:00Z	2020-06-02T00:00:00Z
JABUYX01	WGS	GenBank		BCT	Halomonas sp. FME63	PRJNA501839	SAMN15150959	strain: FME63	isolation_source: cheese rind	3927099	77	0	No	0	0	0	No			2020-10-19T00:00:00Z	2020-10-19T00:00:00Z
JABUYY01	WGS	GenBank		BCT	Halomonas sp. FME64	PRJNA501839	SAMN15150960	strain: FME64	isolation_source: cheese rind	3871780	48	0	No	0	0	0	No			2020-10-19T00:00:00Z	2020-10-19T00:00:00Z
JABUYZ01	WGS	GenBank		BCT	Halomonas sp. FME65	PRJNA501839	SAMN15150961	strain: FME65	isolation_source: cheese rind	4336586	143	0	No	0	0	0	No			2020-10-19T00:00:00Z	2020-10-19T00:00:00Z
JABUZA01	WGS	GenBank		BCT	Halomonas sp. FME66	PRJNA501839	SAMN15150962	strain: FME66	isolation_source: cheese rind	4506877	122	0	No	0	0	0	No			2020-10-19T00:00:00Z	2020-10-19T00:00:00Z
JABUZC01	WGS	GenBank		BCT	Halomonas sp. 1M45	PRJNA501839	SAMN15150965	strain: 1M45	isolation_source: Cheese	3759973	78	0	No	0	0	0	No			2020-10-19T00:00:00Z	2020-10-19T00:00:00Z
JABUZD01	WGS	GenBank		BCT	Halomonas sp. 3A7M	PRJNA501839	SAMN15150966	strain: 3A7M	isolation_source: Cheese	4120177	175	0	No	0	0	0	No			2020-10-19T00:00:00Z	2020-10-19T00:00:00Z
JABUZE01	WGS	GenBank		BCT	Halomonas sp. 3F2F	PRJNA501839	SAMN15150967	strain: 3F2F	isolation_source: Cheese	4339107	189	0	No	0	0	0	No			2020-10-19T00:00:00Z	2020-10-19T00:00:00Z
JABUZF01	WGS	GenBank		BCT	Halomonas sp. 3D7M	PRJNA501839	SAMN15150968	strain: 3D7M	isolation_source: Cheese	4231009	278	0	No	0	0	0	No			2020-10-19T00:00:00Z	2020-10-19T00:00:00Z
JABVXC01	WGS	GenBank		BCT	Halomonas taeanensis	PRJNA638634	SAMN15198646	strain: As1101	host: Sea water,isolation_source: aquarium water	3836276	92	3399	Yes	0	0	0	No			2020-06-16T00:00:00Z	2020-06-16T00:00:00Z
JABWCV01	WGS	GenBank		BCT	Halomonas sp. QX-1	PRJNA638723	SAMN15206910	strain: QX-1	isolation_source: deep sea sediment	4522183	82	4130	Yes	0	0	0	No			2020-06-23T00:00:00Z	2020-06-23T00:00:00Z
JABWTB01	WGS	GenBank		BCT	Halomonas titanicae	PRJNA637646	SAMN15149561	strain: TAT1	isolation_source: Production water from Romashkinskoe oilfield	5303463	51	4757	Yes	0	0	0	No			2020-06-23T00:00:00Z	2020-06-23T00:00:00Z
JABXHE01	WGS	GenBank		BCT	Halomonas sp.	PRJNA613738	SAMN14490813	isolate: KG6	isolation_source: ganjang\, Korean traditional soy sauce,metagenome_source: food fermentation metagenome	3095961	212	2924	Yes	0	0	0	No			2020-07-08T00:00:00Z	2020-07-08T00:00:00Z
JACCDD01	WGS	GenBank		BCT	Halomonas zhaodongensis	PRJNA644783	SAMN15473294	strain: NEAU-ST10-25	isolation_source: soils	3724647	25	3262	Yes	0	0	0	No			2020-07-14T00:00:00Z	2020-07-14T00:00:00Z
JACCDE01	WGS	GenBank		BCT	Halomonas glaciei	PRJNA644785	SAMN15473298	strain: DD39	isolation_source: ice	4958290	83	4450	Yes	0	0	0	No			2020-07-14T00:00:00Z	2020-07-14T00:00:00Z
JACCDF01	WGS	GenBank		BCT	Halomonas salicampi	PRJNA644786	SAMN15473303	strain: BH103	isolation_source: soil	3864100	46	3483	Yes	0	0	0	No			2020-07-14T00:00:00Z	2020-07-14T00:00:00Z
JACCGK01	WGS	GenBank		BCT	Halomonas sp. QX-2	PRJNA645005	SAMN15487598	strain: QX-2	isolation_source: deep-sea sediment	5057830	61	4558	Yes	0	0	0	No			2020-07-15T00:00:00Z	2020-07-15T00:00:00Z
JACEFT01	WGS	GenBank		BCT	Halomonas kenyensis	PRJNA612408	SAMN15567435	strain: DSM 17331	isolation_source: sediments from the five highly alkaline soda lakes of Kenya	4420996	97	4020	Yes	0	0	0	No			2020-07-26T00:00:00Z	2020-07-26T00:00:00Z
JACHXM01	WGS	GenBank		BCT	Halomonas organivorans	PRJNA546697	SAMN12025192	strain: CECT 5995		4801488	72	4463	Yes	0	0	0	No			2020-08-14T00:00:00Z	2020-08-14T00:00:00Z
JACHXP01	WGS	GenBank		BCT	Halomonas cerina	PRJNA546695	SAMN12025078	strain: CECT 7282		4168933	53	3853	Yes	0	0	0	No			2020-08-14T00:00:00Z	2020-08-14T00:00:00Z
JACHXQ01	WGS	GenBank		BCT	Halomonas fontilapidosi	PRJNA546696	SAMN12025132	strain: CECT 7341		3598958	23	3361	Yes	0	0	0	No			2020-08-14T00:00:00Z	2020-08-14T00:00:00Z
JACHXR01	WGS	GenBank		BCT	Halomonas stenophila	PRJNA546698	SAMN12025512	strain: CECT 7744		4338385	34	3975	Yes	0	0	0	No			2020-08-14T00:00:00Z	2020-08-14T00:00:00Z
JACHZF01	WGS	GenBank		BCT	Halomonas campaniensis	PRJNA332794	SAMN05445702	strain: 5AG		3933286	77	3623	Yes	0	0	0	No			2020-08-14T00:00:00Z	2020-08-14T00:00:00Z
JACUUD01	WGS	GenBank		BCT	Halomonas sp.	PRJNA636628	SAMN15871833	isolate: Kmv22	isolation_source: bubbling pool in the central crater-like structure of an active mud volcano,metagenome_source: volcano metagenome	3359532	272	3182	Yes	0	0	0	No			2020-10-07T00:00:00Z	2020-10-07T00:00:00Z
JACXZT01	WGS	GenBank		BCT	Halomonas sp. ML-15	PRJNA664264	SAMN16203731	strain: ML-15	isolation_source: water/sediment	4804400	20	4382	Yes	0	0	0	No			2020-09-28T00:00:00Z	2020-09-28T00:00:00Z
JADDHN01	WGS	GenBank		BCT	Halomonas elongata	PRJNA669612	SAMN16456195	strain: BLLS135	isolation_source: hypersaline soil	4042999	45	0	No	0	0	0	No			2020-10-23T00:00:00Z	2020-10-23T00:00:00Z
JADJ01	WGS	GenBank		BCT	Halomonas sp. 23_GOM-1509m	PRJNA213795	SAMN02584988	strain: 23_GOM-1509m		5365736	41	0	No	6	0	2387462	No	KI912420-KI912425		2014-01-23T00:00:00Z	2014-01-10T00:00:00Z
JADNRL01	WGS	GenBank		BCT	Halomonas sp. KAO	PRJNA671517	SAMN16623250	strain: KAO	isolation_source: water/sediment	3725077	47	3403	Yes	0	0	0	No			2020-11-18T00:00:00Z	2020-11-18T00:00:00Z
JADOTW01	WGS	GenBank		BCT	Halomonas sp. 328	PRJNA666308	SAMN16287941	strain: 328	isolation_source: environmental	3873803	75	3512	Yes	0	0	0	No			2020-11-22T00:00:00Z	2020-11-22T00:00:00Z
JAEDAF01	WGS	GenBank		BCT	Halomonas pacifica	PRJNA682732	SAMN17006114	strain: CARE-V15	isolation_source: marine water	3866045	75	3571	Yes	0	0	0	No			2020-12-15T00:00:00Z	2020-12-15T00:00:00Z
JAEKJT01	WGS	GenBank		BCT	Halomonas litopenaei	PRJNA682484	SAMN17125990	strain: SN20-17	isolation_source: sediment	4576535	31	3876	Yes	0	0	0	No			2021-03-08T00:00:00Z	2021-03-08T00:00:00Z
JAENYR01	WGS	GenBank		BCT	Thiohalomonas denitrificans	PRJNA630030	SAMN14918434	isolate: BL5_bin.3	isolation_source: marine sediment,metagenome_source: marine sediment metagenome	3794241	160	0	No	0	0	0	No			2021-02-09T00:00:00Z	2021-02-09T00:00:00Z
JAENZT01	WGS	GenBank		BCT	Thiohalomonas denitrificans	PRJNA630030	SAMN14918463	isolate: BM5_bin.14	isolation_source: marine sediment,metagenome_source: marine sediment metagenome	2439182	607	0	No	0	0	0	No			2021-02-09T00:00:00Z	2021-02-09T00:00:00Z
JHQL01	WGS	GenBank		BCT	Halomonas alkaliantarctica	PRJNA241396	SAMN02691833	strain: FS-N4	isolation_source: sea water offshore	3797897	20	0	No	0	0	0	No			2014-06-27T00:00:00Z	2014-06-27T00:00:00Z
JHVH01	WGS	GenBank		BCT	Halomonas halodenitrificans DSM 735	PRJNA221029	SAMN02952987	strain: DSM 735		3462105	55	0	No	3	0	477721	No	KK211058-KK211060		2014-08-05T00:00:00Z	2014-04-08T00:00:00Z
JIAY01	WGS	GenBank		BCT	Halomonas sp. 19A_GOM-1509m	PRJNA213765	SAMN02743942	strain: 19A_GOM-1509m		5364261	40	0	No	3	0	1968604	No	KK211153-KK211155		2014-05-05T00:00:00Z	2014-04-08T00:00:00Z
JIBT01	WGS	GenBank		BCT	Halomonas sp. PR-M31	PRJNA240143	SAMN02716187	strain: PR-M31	host: sea cucumber,isolation_source: gut	3804553	100	0	No	0	0	0	No			2015-06-25T00:00:00Z	2015-06-25T00:00:00Z
JMMC01	WGS	GenBank		BCT	Halomonas sp. HL-48	PRJNA242134	SAMN02743353	strain: HL-48		3717607	16	0	No	1	0	3740234	No	KK366039-KK366039		2014-05-08T00:00:00Z	2014-05-08T00:00:00Z
JNCK01	WGS	GenBank		BCT	Halomonas zincidurans B6	PRJNA234075	SAMN02741068	strain: B6	isolation_source: deep-sea sediment samples	3554760	2	0	No	0	0	0	No			2014-07-21T00:00:00Z	2014-07-21T00:00:00Z
JOKD01	WGS	GenBank		BCT	Halomonas salina	PRJNA248988	SAMN02808312	strain: CIFRI 1	isolation_source: Soil	3358440	86	2897	Yes	0	0	0	No			2015-01-29T00:00:00Z	2014-09-25T00:00:00Z
JPEU01	WGS	GenBank		BCT	Halomonas sp. SUBG004	PRJNA243841	SAMN02720835	strain: SUBG004	isolation_source: desert soil of Little Rann of Kutch	4897364	1982	0	Yes	0	0	0	No			2015-12-23T00:00:00Z	2014-07-28T00:00:00Z
JPUA01	WGS	GenBank		BCT	Halomonas campaniensis	PRJNA257355	SAMN02950934	strain: SK03	isolation_source: sediment	4809660	51	4230	Yes	0	0	0	No			2017-06-29T00:00:00Z	2017-06-29T00:00:00Z
JPZL01	WGS	GenBank		BCT	Halomonas xinjiangensis	PRJNA257241	SAMN02949639	strain: TRM 0175	isolation_source: Lop Nur salt lake	3786651	9	0	No	0	0	0	No			2014-09-28T00:00:00Z	2014-09-28T00:00:00Z
JQLV01	WGS	GenBank		BCT	Halomonas sp. TG39a	PRJNA225846	SAMN02744764	strain: TG39a		4979193	2	0	No	0	0	0	No			2015-07-30T00:00:00Z	2014-08-28T00:00:00Z
JTDR01	WGS	GenBank		BCT	Halomonas hydrothermalis	PRJNA267649	SAMN03199083	strain: MTCC 5445	isolation_source: Sea water	3842329	35	3332	Yes	0	0	0	No			2015-01-28T00:00:00Z	2014-12-09T00:00:00Z
JWHY01	WGS	GenBank		BCT	Halomonas sp. KHS3	PRJNA270219	SAMN03263895	strain: KHS3	isolation_source: sea water	5177335	24	4493	Yes	0	0	0	No			2015-03-26T00:00:00Z	2015-01-30T00:00:00Z
JXAS01	WGS	GenBank		BCT	Halomonas caseinilytica	PRJNA271216	SAMN03273309	strain: WD26	isolation_source: natural salt pan	3463984	63	0	No	0	0	0	No			2015-01-06T00:00:00Z	2015-01-06T00:00:00Z
JXYB01	WGS	GenBank		BCT	Halomonas sp. S2151	PRJNA242743	SAMN03323950	strain: S2151	isolation_source: Sea snake	5213994	204	4022	Yes	0	0	0	No			2016-10-31T00:00:00Z	2015-04-01T00:00:00Z
JYFV01	WGS	GenBank		BCT	Halomonas axialensis	PRJNA273706	SAMN03295279	strain: ACH-L-8	isolation_source: deep sea water	3617176	169	0	No	0	0	0	No			2016-05-03T00:00:00Z	2016-02-26T00:00:00Z
JZEM01	WGS	GenBank		BCT	Halomonas meridiana	PRJNA269585	SAMN03255752	strain: R1t3	host: Acropora palmata,isolation_source: coral mucus	3471965	130	3082	Yes	0	0	0	No			2015-10-13T00:00:00Z	2015-03-04T00:00:00Z
LAEZ01	WGS	GenBank		BCT	Halomonas sp. HG01	PRJNA273864	SAMN03366765	strain: HG01	isolation_source: Saline lake	3660031	41	0	No	0	0	0	No			2016-03-16T00:00:00Z	2015-04-03T00:00:00Z
LFGS01	WGS	GenBank		BCT	Halomonas sp. BC1	PRJNA286903	SAMN03775259	strain: BC1	isolation_source: industrial brine	3890024	20	0	No	0	0	0	No			2017-04-03T00:00:00Z	2017-04-03T00:00:00Z
LFGT01	WGS	GenBank		BCT	Halomonas sp. BC2	PRJNA286904	SAMN03775324	strain: BC2	isolation_source: industrial brine	3605146	29	0	No	0	0	0	No			2017-04-03T00:00:00Z	2017-04-03T00:00:00Z
LGEN01	WGS	GenBank		BCT	Halomonas sp. 54_146	PRJNA278302	SAMN03445111	isolate: 54_146	isolation_source: oil reservoir sample I1,metagenome_source: terrestrial metagenome	3564665	90	3302	Yes	0	0	0	No			2016-01-08T00:00:00Z	2016-01-08T00:00:00Z
LJST01	WGS	GenBank		BCT	Halomonas sp. HL-93	PRJNA283228	SAMN03785504	isolate: HL-93	isolation_source: enrichment culture HLUCC-O from microbial mat sample; contains cyanobacterium Phormidium OSCR and associated heterotrophs,metagenome_source: microbial mat metagenome	3533026	257	3403	Yes	0	0	0	No			2016-06-23T00:00:00Z	2015-10-14T00:00:00Z
LJZS01	WGS	GenBank		BCT	Halomonas sp. HL-48	PRJNA283228	SAMN03785500	isolate: HL-48	isolation_source: enrichment culture HLUCC-A from microbial mat sample; contains cyanobacterium Phormidesmis priestleyi ANA and associated heterotrophs,metagenome_source: microbial mat metagenome	3547532	34	3249	Yes	0	0	0	No			2016-06-23T00:00:00Z	2015-10-14T00:00:00Z
LVIA01	WGS	GenBank		BCT	Halomonas sp. KX33721	PRJNA315927	SAMN04571870	strain: KX33721	isolation_source: deep-sea sediments	3514249	108	0	No	0	0	0	No			2016-03-23T00:00:00Z	2016-03-23T00:00:00Z
LWGO01	WGS	GenBank		BCT	Halomonas caseinilytica	PRJNA313376	SAMN04520142	strain: K4	isolation_source: roots of desert plants	3463782	35	0	No	0	0	0	No			2018-10-26T00:00:00Z	2016-09-09T00:00:00Z
LXRG01	WGS	GenBank		BCT	Halomonas sp. ALS9	PRJNA291433	SAMN04893747	strain: ALS9	isolation_source: soil	4703831	233	4144	Yes	0	0	0	No			2018-10-11T00:00:00Z	2016-05-18T00:00:00Z
LYXG01	WGS	GenBank		BCT	Halomonas sp. G11	PRJNA289975	SAMN04513427	strain: G11	isolation_source: Chott El Djerid salt lake	3963288	44	3537	Yes	0	0	0	No			2016-06-21T00:00:00Z	2016-06-16T00:00:00Z
MAJD01	WGS	GenBank		BCT	Halomonas elongata	PRJNA322438	SAMN05162584	strain: HEK1	isolation_source: natural saltern	4063483	2	4642	Yes	0	0	0	No			2016-07-03T00:00:00Z	2016-07-03T00:00:00Z
MINL01	WGS	GenBank		BCT	Halomonas sp. QHL1	PRJNA329581	SAMN05415087	strain: QHL1	isolation_source: lake water	4155338	5	3631	Yes	0	0	0	No			2016-11-17T00:00:00Z	2016-11-17T00:00:00Z
MUMZ01	WGS	GenBank		BCT	Halomonas desiderata SP1	PRJNA369263	SAMN06282657	strain: SP1	isolation_source: lab-scale wastewater treatment reactor	4722642	194	0	Yes	0	0	0	No			2017-05-19T00:00:00Z	2017-05-19T00:00:00Z
MWVI01	WGS	GenBank		BCT	Halomonas lionensis	PRJNA378342	SAMN06545309	strain: RHS90	isolation_source: Mediterranean Sea sediments	3646653	100	0	No	0	0	0	No			2017-04-12T00:00:00Z	2017-04-12T00:00:00Z
NBYR01	WGS	GenBank		BCT	Halomonas sp. CSM-2	PRJNA381545	SAMN06680021	strain: CSM-2	isolation_source: Brine	4131419	55	0	No	0	0	0	No			2017-05-08T00:00:00Z	2017-05-08T00:00:00Z
NPEY01	WGS	GenBank		BCT	Halomonas boliviensis LC1	PRJNA391828	SAMN07276656	strain: LC1	isolation_source: the desert of salt	4133395	48	3707	Yes	0	0	0	No			2017-08-22T00:00:00Z	2017-08-22T00:00:00Z
NRGW01	WGS	GenBank		BCT	Halomonas sp. JB37	PRJNA387187	SAMN07141169	strain: JB37	isolation_source: Cheese rind	3808244	2	3380	Yes	0	0	0	No			2017-09-21T00:00:00Z	2017-09-21T00:00:00Z
NSKA01	WGS	GenBank		BCT	Halomonas humidisoli	PRJNA400702	SAMN07572982	strain: WN018	isolation_source: saline alkaline soil	4054120	34	3587	Yes	0	0	0	No			2017-09-06T00:00:00Z	2017-09-06T00:00:00Z
NSKB01	WGS	GenBank		BCT	Halomonas sp. WRN001	PRJNA400729	SAMN07573017	strain: WRN001	isolation_source: saline alkaline soil	5475884	33	4940	Yes	0	0	0	No			2017-09-06T00:00:00Z	2017-09-06T00:00:00Z
NVTZ01	WGS	GenBank		BCT	Halomonas sp.	PRJNA391950	SAMN07568916	isolate: NORP102	isolation_source: marine subsurface aquifer,metagenome_source: marine metagenome	2882113	80	2592	Yes	0	0	0	No			2018-07-13T00:00:00Z	2017-10-26T00:00:00Z
NVVS02	WGS	GenBank		BCT	Halomonas sp.	PRJNA391950	SAMN07568871	isolate: NORP57	isolation_source: marine subsurface aquifer,metagenome_source: marine metagenome	5236658	45	4652	Yes	0	0	0	No			2021-01-24T00:00:00Z	2021-01-24T00:00:00Z
NWUX01	WGS	GenBank		BCT	Halomonas nigrificans	PRJNA408277	SAMN07682383	strain: MBT G8648	isolation_source: cheese	4929385	84	4377	Yes	0	0	0	No			2017-09-26T00:00:00Z	2017-09-26T00:00:00Z
NYWH01	WGS	GenBank		BCT	Halomonas sp.	PRJNA391943	SAMN07619218	isolate: CPC22	isolation_source: marine water sample,metagenome_source: marine metagenome	1812268	164	1747	Yes	0	0	0	No			2018-07-13T00:00:00Z	2017-10-24T00:00:00Z
NZ_AFQW01	WGS	RefSeq		BCT	Halomonas sp. TD01	PRJNA224116	SAMN02471291	strain: TD01		0	0	0	No	25	3550	4091699	Yes	NZ_GL949754-NZ_GL949778		2020-08-22T00:00:00Z	2011-07-01T00:00:00Z
NZ_AGIB01	WGS	RefSeq		BCT	Halomonas sp. HAL1	PRJNA224116	SAMN02471546	strain: HAL1	isolation_source: soil of a gold mine	0	0	0	No	102	3917	4351324	Yes	NZ_AGIB01000001-NZ_AGIB01000102		2021-02-07T00:00:00Z	2011-10-17T00:00:00Z
NZ_AGQZ01	WGS	RefSeq		BCT	Halomonas boliviensis LC1	PRJNA224116	SAMN02471366	strain: LC1	isolation_source: soil around the hypersaline lake Laguna Colorada	0	0	0	No	21	3641	4208238	Yes	NZ_JH393257-NZ_JH393277		2020-04-04T00:00:00Z	2011-12-06T00:00:00Z
NZ_AHBC01	WGS	RefSeq		BCT	Halomonas sp. GFAJ-1	PRJNA224116	SAMN00761066	strain: ATCC BAA-2256		0	0	0	No	101	3147	3613819	Yes	NZ_AHBC01000001-NZ_AHBC01000088,NZ_AHBC01000090-NZ_AHBC01000096,NZ_AHBC01000098-NZ_AHBC01000103		2021-02-01T00:00:00Z	2011-12-09T00:00:00Z
NZ_AJKS02	WGS	RefSeq		BCT	Halomonas smyrnensis AAD6	PRJNA224116	SAMN02470292	strain: AAD6		0	0	0	No	34	3086	3561919	Yes	NZ_AJKS02000001-NZ_AJKS02000034		2021-01-31T00:00:00Z	2013-04-27T00:00:00Z
NZ_AJTS01	WGS	RefSeq		BCT	Halomonas stevensii S18214	PRJNA224116	SAMN02472261	strain: S18214	host: Homo sapiens,isolation_source: blood from a renal care patient	0	0	0	No	53	3252	3693745	Yes	NZ_AJTS01000001-NZ_AJTS01000053		2021-01-31T00:00:00Z	2013-04-27T00:00:00Z
NZ_AMQY01	WGS	RefSeq		BCT	Halomonas jeotgali Hwa	PRJNA224116	SAMN02470210	strain: Hwa	isolation_source: jeotgal\, traditional Korean fermented seafood	0	0	0	No	26	2455	2847098	Yes	NZ_AMQY01000001-NZ_AMQY01000026		2020-06-28T00:00:00Z	2013-04-26T00:00:00Z
NZ_AOPO01	WGS	RefSeq		BCT	Halomonas titanicae BH1	PRJNA224116	SAMN02471939	strain: BH1		0	0	0	No	48	4726	5339792	Yes	NZ_AOPO01000001-NZ_AOPO01000048		2021-01-24T00:00:00Z	2013-02-06T00:00:00Z
NZ_ARIT01	WGS	RefSeq		BCT	Halomonas zhanjiangensis DSM 21076	PRJNA224116	SAMN02441684	strain: DSM 21076		0	0	0	No	16	3581	4058777	Yes	NZ_KB898646-NZ_KB898661		2020-04-01T00:00:00Z	2013-04-27T00:00:00Z
NZ_ARKK01	WGS	RefSeq		BCT	Halomonas lutea DSM 23508	PRJNA224116	SAMN02440470	strain: DSM 23508		0	0	0	No	42	4011	4533090	Yes	NZ_KB899989-NZ_KB900030		2020-05-06T00:00:00Z	2013-04-27T00:00:00Z
NZ_ASTJ01	WGS	RefSeq		BCT	Halomonas anticariensis FP35 = DSM 16096	PRJNA224116	SAMN02471787	strain: FP35		0	0	0	No	21	4521	5070590	Yes	NZ_KE332377-NZ_KE332397		2021-01-24T00:00:00Z	2013-06-17T00:00:00Z
NZ_AUAB01	WGS	RefSeq		BCT	Halomonas anticariensis FP35 = DSM 16096	PRJNA224116	SAMN02441216	strain: DSM 16096		0	0	0	No	63	4480	5019539	Yes	NZ_AUAB01000001-NZ_AUAB01000002,NZ_AUAB01000005-NZ_AUAB01000005,NZ_AUAB01000011-NZ_AUAB01000035,NZ_AUAB01000038-NZ_AUAB01000068,NZ_KE386756-NZ_KE386759		2020-05-07T00:00:00Z	2014-06-12T00:00:00Z
NZ_AUDZ01	WGS	RefSeq		BCT	Halomonas halocynthiae DSM 14573	PRJNA224116	SAMN02440634	strain: DSM 14573	host: Halocynthia aurantium	0	0	0	No	12	2574	2876467	Yes	NZ_AUDZ01000001-NZ_AUDZ01000003,NZ_AUDZ01000013-NZ_AUDZ01000018,NZ_KE384439-NZ_KE384441		2021-02-28T00:00:00Z	2014-06-12T00:00:00Z
NZ_AVBC01	WGS	RefSeq		BCT	Halomonas huangheensis	PRJNA224116	SAMN02469496	strain: BJGMM-B45	isolation_source: saline-alkali soil	0	0	0	No	68	3996	4758798	Yes	NZ_AVBC01000001-NZ_AVBC01000068		2021-02-03T00:00:00Z	2013-09-26T00:00:00Z
NZ_AXCA01	WGS	RefSeq		BCT	Halomonas sp. PBN3	PRJNA224116	SAMN02345636	strain: PBN3	isolation_source: oil-contaminated beach sediment	0	0	0	No	228	3215	3668536	Yes	NZ_AXCA01000001-NZ_AXCA01000228		2021-01-17T00:00:00Z	2013-10-24T00:00:00Z
NZ_BAEU01	WGS	RefSeq		BCT	Halomonas sp. KM-1	PRJNA224116	SAMD00036607	strain: KM-1		0	0	0	No	173	4293	4992811	Yes	NZ_BAEU01000001-NZ_BAEU01000173		2021-02-07T00:00:00Z	2012-08-07T00:00:00Z
NZ_BDEO01	WGS	RefSeq		BCT	Halomonas caseinilytica	PRJNA224116	SAMD00052838	strain: DSM 18067		0	0	0	No	25	3168	3477089	Yes	NZ_BDEO01000001-NZ_BDEO01000025		2020-07-27T00:00:00Z	2016-06-15T00:00:00Z
NZ_BDEP01	WGS	RefSeq		BCT	Halomonas caseinilytica	PRJNA224116	SAMD00052839	strain: JCM 14802		0	0	0	No	38	3259	3571641	Yes	NZ_BDEP01000001-NZ_BDEP01000038		2020-07-27T00:00:00Z	2016-06-15T00:00:00Z
NZ_BJOC01	WGS	RefSeq		BCT	Halomonas halmophila	PRJNA224116	SAMD00097584	strain: NBRC 15537		0	0	0	No	0	0	0	No	NZ_BJOC01000001-NZ_BJOC01000090		2020-06-29T00:00:00Z	2019-07-04T00:00:00Z
NZ_BJOI01	WGS	RefSeq		BCT	Halomonas meridiana	PRJNA224116	SAMD00097590	strain: NBRC 15608		0	0	0	No	0	0	0	No	NZ_BJOI01000001-NZ_BJOI01000199		2020-06-29T00:00:00Z	2019-07-04T00:00:00Z
NZ_BJUK01	WGS	RefSeq		BCT	Halomonas pacifica	PRJNA224116	SAMD00166015	strain: NBRC 102220		0	0	0	No	0	0	0	No	NZ_BJUK01000001-NZ_BJUK01000115		2019-08-16T00:00:00Z	2019-08-16T00:00:00Z
NZ_BJUL01	WGS	RefSeq		BCT	Halomonas venusta	PRJNA224116	SAMD00166016	strain: NBRC 102221	isolation_source: Seawater enrichment with o-hydroxybenzoate	0	0	0	No	0	0	0	No	NZ_BJUL01000001-NZ_BJUL01000067		2020-08-26T00:00:00Z	2019-08-16T00:00:00Z
NZ_BJUS01	WGS	RefSeq		BCT	Halomonas halophila	PRJNA224116	SAMD00166023	strain: NBRC 102604		0	0	0	No	0	0	0	No	NZ_BJUS01000001-NZ_BJUS01000089		2019-08-16T00:00:00Z	2019-08-16T00:00:00Z
NZ_BJXU01	WGS	RefSeq		BCT	Halomonas cupida	PRJNA224116	SAMD00169746	strain: NBRC 102219		0	0	0	No	0	0	0	No	NZ_BJXU01000001-NZ_BJXU01000234		2020-06-30T00:00:00Z	2019-08-16T00:00:00Z
NZ_BMHM01	WGS	RefSeq		BCT	Halomonas lutescens	PRJNA224116	SAMD00245020	strain: CGMCC 1.15122		0	0	0	No	0	0	0	No	NZ_BMHM01000001-NZ_BMHM01000014		2020-11-22T00:00:00Z	2020-09-19T00:00:00Z
NZ_BMXD01	WGS	RefSeq		BCT	Halomonas lutea	PRJNA224116	SAMD00245572	strain: KCTC 12847		0	0	0	No	0	0	0	No	NZ_BMXD01000001-NZ_BMXD01000045		2020-11-23T00:00:00Z	2020-09-21T00:00:00Z
NZ_BMXN01	WGS	RefSeq		BCT	Halomonas hamiltonii	PRJNA224116	SAMD00245582	strain: KCTC 22154		0	0	0	No	0	0	0	No	NZ_BMXN01000001-NZ_BMXN01000070		2020-11-23T00:00:00Z	2020-09-21T00:00:00Z
NZ_BMXO01	WGS	RefSeq		BCT	Halomonas johnsoniae	PRJNA224116	SAMD00245583	strain: KCTC 22157		0	0	0	No	0	0	0	No	NZ_BMXO01000001-NZ_BMXO01000041		2020-11-29T00:00:00Z	2020-10-28T00:00:00Z
NZ_BMXS01	WGS	RefSeq		BCT	Halomonas qijiaojingensis	PRJNA224116	SAMD00245587	strain: KCTC 22228		0	0	0	No	0	0	0	No	NZ_BMXS01000001-NZ_BMXS01000089		2020-11-23T00:00:00Z	2020-09-21T00:00:00Z
NZ_BNAE01	WGS	RefSeq		BCT	Halomonas urumqiensis	PRJNA224116	SAMD00244980	strain: CGMCC 1.12917		0	0	0	No	0	0	0	No	NZ_BNAE01000001-NZ_BNAE01000032		2020-11-23T00:00:00Z	2020-09-21T00:00:00Z
NZ_CBRE01	WGS	RefSeq		BCT	Halomonas sp. A3H3	PRJNA224116	SAMEA3146254	strain: A3H3		0	0	0	No	2	4981	5643878	Yes	NZ_HG423343-NZ_HG423344		2015-09-17T00:00:00Z	2013-09-30T00:00:00Z
NZ_CDGR01	WGS	RefSeq		BCT	Halomonas salina	PRJNA224116	SAMEA3114296	strain: B6		0	0	0	No	197	3470	4103924	Yes	NZ_LN651338-NZ_LN651348		2020-07-15T00:00:00Z	2015-01-23T00:00:00Z
NZ_FMWD01	WGS	RefSeq		BCT	Thiohalomonas denitrificans	PRJNA224116	SAMN03097708	strain: HLD2		0	0	0	No	0	0	0	No	NZ_FMWD01000001-NZ_FMWD01000028		2019-06-15T00:00:00Z	2017-07-29T00:00:00Z
NZ_FNCI01	WGS	RefSeq		BCT	Halomonas taeanensis	PRJNA224116	SAMN05216571	strain: BH539		0	0	0	No	0	0	0	No	NZ_FNCI01000001-NZ_FNCI01000031		2020-06-21T00:00:00Z	2017-07-29T00:00:00Z
NZ_FNEF01	WGS	RefSeq		BCT	Halomonas titanicae	PRJNA224116	SAMN04487867	strain: DSM 26667		0	0	0	No	0	0	0	No	NZ_FNEF01000001-NZ_FNEF01000061		2020-08-09T00:00:00Z	2017-07-28T00:00:00Z
NZ_FNES01	WGS	RefSeq		BCT	Halomonas gudaonensis	PRJNA224116	SAMN04487954	strain: CGMCC 1.6133		0	0	0	No	0	0	0	No	NZ_FNES01000001-NZ_FNES01000044		2020-07-04T00:00:00Z	2017-07-28T00:00:00Z
NZ_FNGH01	WGS	RefSeq		BCT	Halomonas pantelleriensis	PRJNA224116	SAMN05192555	strain: AAP		0	0	0	No	0	0	0	No	NZ_FNGH01000001-NZ_FNGH01000040		2020-07-04T00:00:00Z	2017-07-28T00:00:00Z
NZ_FNGI01	WGS	RefSeq		BCT	Halomonas muralis	PRJNA224116	SAMN05661010	strain: DSM 14789		0	0	0	No	0	0	0	No	NZ_FNGI01000001-NZ_FNGI01000021		2020-06-21T00:00:00Z	2017-07-28T00:00:00Z
NZ_FNII01	WGS	RefSeq		BCT	Halomonas arcis	PRJNA224116	SAMN04487951	strain: CGMCC 1.6494		0	0	0	No	0	0	0	No	NZ_FNII01000001-NZ_FNII01000038		2020-05-13T00:00:00Z	2017-07-28T00:00:00Z
NZ_FNIV01	WGS	RefSeq		BCT	Halomonas shengliensis	PRJNA224116	SAMN04487957	strain: CGMCC 1.6444		0	0	0	No	0	0	0	No	NZ_FNIV01000001-NZ_FNIV01000024		2020-07-04T00:00:00Z	2017-07-28T00:00:00Z
NZ_FNVC01	WGS	RefSeq		BCT	Halomonas daqingensis	PRJNA224116	SAMN04487953	strain: CGMCC 1.6443		0	0	0	No	0	0	0	No	NZ_FNVC01000001-NZ_FNVC01000056		2021-01-20T00:00:00Z	2018-02-10T00:00:00Z
NZ_FOBC01	WGS	RefSeq		BCT	Halomonas daqiaonensis	PRJNA224116	SAMN04488129	strain: CGMCC 1.9150		0	0	0	No	0	0	0	No	NZ_FOBC01000001-NZ_FOBC01000046		2020-05-13T00:00:00Z	2017-07-28T00:00:00Z
NZ_FOBT01	WGS	RefSeq		BCT	Halomonas caseinilytica	PRJNA224116	SAMN04487952	strain: CGMCC 1.6773		0	0	0	No	0	0	0	No	NZ_FOBT01000001-NZ_FOBT01000028		2020-06-21T00:00:00Z	2016-12-22T00:00:00Z
NZ_FODB01	WGS	RefSeq		BCT	Halomonas aquamarina	PRJNA224116	SAMN04490369	strain: 558		0	0	0	No	0	0	0	No	NZ_FODB01000001-NZ_FODB01000125		2020-04-02T00:00:00Z	2017-07-28T00:00:00Z
NZ_FOGS01	WGS	RefSeq		BCT	Halomonas subterranea	PRJNA224116	SAMN04487958	strain: CGMCC 1.6495		0	0	0	No	0	0	0	No	NZ_FOGS01000001-NZ_FOGS01000026		2020-06-21T00:00:00Z	2017-07-29T00:00:00Z
NZ_FOPY01	WGS	RefSeq		BCT	Halomonas xianhensis	PRJNA224116	SAMN04487959	strain: CGMCC 1.6848		0	0	0	No	0	0	0	No	NZ_FOPY01000001-NZ_FOPY01000045		2020-07-05T00:00:00Z	2017-07-29T00:00:00Z
NZ_FPAQ01	WGS	RefSeq		BCT	Halomonas saccharevitans	PRJNA224116	SAMN04487956	strain: CGMCC 1.6493		0	0	0	No	0	0	0	No	NZ_FPAQ01000001-NZ_FPAQ01000090		2020-06-21T00:00:00Z	2017-07-28T00:00:00Z
NZ_FPBP01	WGS	RefSeq		BCT	Halomonas korlensis	PRJNA224116	SAMN04487955	strain: CGMCC 1.6981		0	0	0	No	0	0	0	No	NZ_FPBP01000001-NZ_FPBP01000034		2020-06-21T00:00:00Z	2017-07-28T00:00:00Z
NZ_FQUJ01	WGS	RefSeq		BCT	Halomonas ilicicola DSM 19980	PRJNA224116	SAMN02745148	strain: DSM 19980		0	0	0	No	0	0	0	No	NZ_FQUJ01000001-NZ_FQUJ01000040		2020-06-21T00:00:00Z	2016-12-18T00:00:00Z
NZ_FRAL01	WGS	RefSeq		BCT	Halomonas caseinilytica	PRJNA224116	SAMN05192556	strain: ALO Sharm		0	0	0	No	0	0	0	No	NZ_FRAL01000001-NZ_FRAL01000023		2020-05-13T00:00:00Z	2016-12-18T00:00:00Z
NZ_FRCA01	WGS	RefSeq		BCT	Halomonas cupida	PRJNA224116	SAMN05660971	strain: DSM 4740		0	0	0	No	0	0	0	No	NZ_FRCA01000001-NZ_FRCA01000031		2021-01-20T00:00:00Z	2016-12-19T00:00:00Z
NZ_FSQX01	WGS	RefSeq		BCT	Halomonas meridiana	PRJNA224116	SAMN05878438	strain: ACAM 239		0	0	0	No	0	0	0	No	NZ_FSQX01000001-NZ_FSQX01000002		2020-06-22T00:00:00Z	2016-12-21T00:00:00Z
NZ_FSQY01	WGS	RefSeq		BCT	Halomonas meridiana	PRJNA224116	SAMN05878249	strain: ACAM 246		0	0	0	No	0	0	0	No	NZ_FSQY01000001-NZ_FSQY01000002		2020-06-22T00:00:00Z	2016-12-21T00:00:00Z
NZ_FSRR01	WGS	RefSeq		BCT	Halomonas meridiana	PRJNA224116	SAMN05878442	strain: ACAM 255		0	0	0	No	0	0	0	No	NZ_FSRR01000001-NZ_FSRR01000002		2020-06-22T00:00:00Z	2016-12-21T00:00:00Z
NZ_FTLE01	WGS	RefSeq		BCT	Halomonas massiliensis	PRJNA224116	SAMEA37051918	strain: Marseille-P2426		0	0	0	No	0	0	0	No	NZ_LT699744-NZ_LT699766		2020-04-17T00:00:00Z	2017-01-16T00:00:00Z
NZ_FUFP01	WGS	RefSeq		BCT	Halomonas utahensis	PRJNA224116	SAMEA78793918	strain: P-halo		0	0	0	No	0	0	0	No	NZ_LT727782-NZ_LT727794		2020-07-10T00:00:00Z	2017-02-20T00:00:00Z
NZ_FUKM01	WGS	RefSeq		BCT	Halomonas sp. JB380	PRJNA224116	SAMEA80403418	strain: JB380	isolation_source: cheese	0	0	0	No	0	0	0	No	NZ_FUKM01000001-NZ_FUKM01000065		2020-06-26T00:00:00Z	2017-05-31T00:00:00Z
NZ_JADJ01	WGS	RefSeq		BCT	Halomonas sp. 23_GOM-1509m	PRJNA224116	SAMN02584988	strain: 23_GOM-1509m	isolation_source: not provided; submitted under MIGS 2.1	0	0	0	No	34	4761	5371776	Yes	NZ_JADJ01000001-NZ_JADJ01000001,NZ_JADJ01000011-NZ_JADJ01000012,NZ_JADJ01000017-NZ_JADJ01000041,NZ_KI912420-NZ_KI912425		2020-12-09T00:00:00Z	2014-06-12T00:00:00Z
NZ_JHQL01	WGS	RefSeq		BCT	Halomonas alkaliantarctica	PRJNA224116	SAMN02691833	strain: FS-N4	isolation_source: sea water offshore	0	0	0	No	20	3334	3797897	Yes	NZ_JHQL01000001-NZ_JHQL01000020		2020-12-16T00:00:00Z	2014-07-03T00:00:00Z
NZ_JHVH01	WGS	RefSeq		BCT	Halomonas halodenitrificans DSM 735	PRJNA224116	SAMN02952987	strain: DSM 735		0	0	0	No	52	2996	3464094	Yes	NZ_JHVH01000001-NZ_JHVH01000003,NZ_JHVH01000008-NZ_JHVH01000009,NZ_JHVH01000012-NZ_JHVH01000055,NZ_KK211058-NZ_KK211060		2020-05-07T00:00:00Z	2014-06-12T00:00:00Z
NZ_JIAY01	WGS	RefSeq		BCT	Halomonas sp. 19A_GOM-1509m	PRJNA224116	SAMN02743942	strain: 19A_GOM-1509m		0	0	0	No	35	4760	5365945	Yes	NZ_JIAY01000007-NZ_JIAY01000009,NZ_JIAY01000012-NZ_JIAY01000040,NZ_KK211153-NZ_KK211155		2020-12-09T00:00:00Z	2014-06-12T00:00:00Z
NZ_JIBT01	WGS	RefSeq		BCT	Halomonas sp. PR-M31	PRJNA224116	SAMN02716187	strain: PR-M31	host: sea cucumber,isolation_source: gut	0	0	0	No	100	3094	3804553	Yes	NZ_JIBT01000001-NZ_JIBT01000100		2020-06-03T00:00:00Z	2015-06-26T00:00:00Z
NZ_JMMC01	WGS	RefSeq		BCT	Halomonas sp. HL-48	PRJNA224116	SAMN02743353	strain: HL-48		0	0	0	No	1	3251	3740234	Yes	NZ_KK366039-NZ_KK366039		2020-12-09T00:00:00Z	2014-06-12T00:00:00Z
NZ_JNCK01	WGS	RefSeq		BCT	Halomonas zincidurans B6	PRJNA224116	SAMN02741068	strain: B6	isolation_source: deep-sea sediment samples	0	0	0	No	2	3077	3554760	Yes	NZ_JNCK01000001-NZ_JNCK01000002		2021-01-21T00:00:00Z	2014-07-25T00:00:00Z
NZ_JOKD01	WGS	RefSeq		BCT	Halomonas salina	PRJNA224116	SAMN02808312	strain: CIFRI 1	isolation_source: Soil	0	0	0	No	86	3024	3358440	Yes	NZ_JOKD01000001-NZ_JOKD01000086		2021-01-17T00:00:00Z	2014-12-24T00:00:00Z
NZ_JPUA01	WGS	RefSeq		BCT	Halomonas campaniensis	PRJNA224116	SAMN02950934	strain: SK03	isolation_source: sediment	0	0	0	No	0	0	0	No	NZ_JPUA01000001-NZ_JPUA01000051		2021-03-03T00:00:00Z	2017-07-01T00:00:00Z
NZ_JPZL01	WGS	RefSeq		BCT	Halomonas xinjiangensis	PRJNA224116	SAMN02949639	strain: TRM 0175	isolation_source: Lop Nur salt lake	0	0	0	No	9	3344	3786651	Yes	NZ_JPZL01000001-NZ_JPZL01000009		2020-12-10T00:00:00Z	2015-02-23T00:00:00Z
NZ_JQLV01	WGS	RefSeq		BCT	Halomonas sp. TG39a	PRJNA224116	SAMN02744764	strain: TG39a		0	0	0	No	2	4372	4979193	Yes	NZ_JQLV01000001-NZ_JQLV01000002		2021-01-20T00:00:00Z	2014-12-23T00:00:00Z
NZ_JTDR01	WGS	RefSeq		BCT	Halomonas hydrothermalis	PRJNA224116	SAMN03199083	strain: MTCC 5445	isolation_source: Sea water	0	0	0	No	35	3390	3842329	Yes	NZ_JTDR01000001-NZ_JTDR01000035		2021-01-17T00:00:00Z	2015-01-11T00:00:00Z
NZ_JWHY01	WGS	RefSeq		BCT	Halomonas sp. KHS3	PRJNA224116	SAMN03263895	strain: KHS3	isolation_source: sea water	0	0	0	No	24	4612	5177335	Yes	NZ_JWHY01000001-NZ_JWHY01000024		2021-01-18T00:00:00Z	2015-02-03T00:00:00Z
NZ_JXYB01	WGS	RefSeq		BCT	Halomonas sp. S2151	PRJNA224116	SAMN03323950	strain: S2151	isolation_source: Sea snake	0	0	0	No	204	4326	5213994	Yes	NZ_JXYB01000001-NZ_JXYB01000204		2021-02-17T00:00:00Z	2015-04-02T00:00:00Z
NZ_JYFV01	WGS	RefSeq		BCT	Halomonas axialensis	PRJNA224116	SAMN03295279	strain: ACH-L-8	isolation_source: deep sea water	0	0	0	No	169	3292	3617176	Yes	NZ_JYFV01000001-NZ_JYFV01000169		2021-01-24T00:00:00Z	2016-03-28T00:00:00Z
NZ_JZEM01	WGS	RefSeq		BCT	Halomonas meridiana	PRJNA224116	SAMN03255752	strain: R1t3	host: Acropora palmata,isolation_source: coral mucus	0	0	0	No	130	3123	3471965	Yes	NZ_JZEM01000001-NZ_JZEM01000130		2021-02-26T00:00:00Z	2015-03-05T00:00:00Z
NZ_LFGS01	WGS	RefSeq		BCT	Halomonas sp. BC1	PRJNA224116	SAMN03775259	strain: BC1	isolation_source: industrial brine	0	0	0	No	0	0	0	No	NZ_LFGS01000001-NZ_LFGS01000020		2020-06-25T00:00:00Z	2017-04-05T00:00:00Z
NZ_LFGT01	WGS	RefSeq		BCT	Halomonas sp. BC2	PRJNA224116	SAMN03775324	strain: BC2	isolation_source: industrial brine	0	0	0	No	0	0	0	No	NZ_LFGT01000001-NZ_LFGT01000029		2020-05-14T00:00:00Z	2017-04-05T00:00:00Z
NZ_LVIA01	WGS	RefSeq		BCT	Halomonas sp. KX33721	PRJNA224116	SAMN04571870	strain: KX33721	isolation_source: deep-sea sediments	0	0	0	No	108	2943	3514249	Yes	NZ_LVIA01000001-NZ_LVIA01000108		2020-06-15T00:00:00Z	2016-03-28T00:00:00Z
NZ_LWGO01	WGS	RefSeq		BCT	Halomonas caseinilytica	PRJNA224116	SAMN04520142	strain: K4	isolation_source: roots of desert plants	0	0	0	No	0	0	0	No	NZ_LWGO01000001-NZ_LWGO01000035		2020-05-13T00:00:00Z	2016-09-12T00:00:00Z
NZ_LXRG01	WGS	RefSeq		BCT	Halomonas sp. ALS9	PRJNA224116	SAMN04893747	strain: ALS9	isolation_source: soil	0	0	0	No	233	4147	4703831	Yes	NZ_LXRG01000001-NZ_LXRG01000233		2021-02-28T00:00:00Z	2016-05-26T00:00:00Z
NZ_LYXG01	WGS	RefSeq		BCT	Halomonas sp. G11	PRJNA224116	SAMN04513427	strain: G11	isolation_source: Chott El Djerid salt lake	0	0	0	No	0	0	0	No	NZ_LYXG01000001-NZ_LYXG01000044		2021-01-12T00:00:00Z	2016-08-18T00:00:00Z
NZ_MINL01	WGS	RefSeq		BCT	Halomonas sp. QHL1	PRJNA224116	SAMN05415087	strain: QHL1	isolation_source: lake water	0	0	0	No	0	0	0	No	NZ_MINL01000001-NZ_MINL01000005		2020-06-21T00:00:00Z	2016-11-18T00:00:00Z
NZ_MUMZ01	WGS	RefSeq		BCT	Halomonas desiderata SP1	PRJNA224116	SAMN06282657	strain: SP1	isolation_source: lab-scale wastewater treatment reactor	0	0	0	No	0	0	0	No	NZ_MUMZ01000001-NZ_MUMZ01000194		2020-06-25T00:00:00Z	2017-05-24T00:00:00Z
NZ_NBYR01	WGS	RefSeq		BCT	Halomonas sp. CSM-2	PRJNA224116	SAMN06680021	strain: CSM-2	isolation_source: Brine	0	0	0	No	0	0	0	No	NZ_NBYR01000001-NZ_NBYR01000055		2020-06-25T00:00:00Z	2017-05-10T00:00:00Z
NZ_NPEY01	WGS	RefSeq		BCT	Halomonas boliviensis LC1	PRJNA224116	SAMN07276656	strain: LC1	isolation_source: the desert of salt	0	0	0	No	0	0	0	No	NZ_NPEY01000001-NZ_NPEY01000048		2020-06-26T00:00:00Z	2017-08-24T00:00:00Z
NZ_NRGW01	WGS	RefSeq		BCT	Halomonas sp. JB37	PRJNA224116	SAMN07141169	strain: JB37	isolation_source: Cheese rind	0	0	0	No	0	0	0	No	NZ_NRGW01000001-NZ_NRGW01000002		2020-06-27T00:00:00Z	2017-09-23T00:00:00Z
NZ_NSKA01	WGS	RefSeq		BCT	Halomonas humidisoli	PRJNA224116	SAMN07572982	strain: WN018	isolation_source: saline alkaline soil	0	0	0	No	0	0	0	No	NZ_NSKA01000001-NZ_NSKA01000034		2020-06-26T00:00:00Z	2017-09-08T00:00:00Z
NZ_NSKB01	WGS	RefSeq		BCT	Halomonas sp. WRN001	PRJNA224116	SAMN07573017	strain: WRN001	isolation_source: saline alkaline soil	0	0	0	No	0	0	0	No	NZ_NSKB01000001-NZ_NSKB01000033		2020-06-27T00:00:00Z	2017-09-08T00:00:00Z
NZ_NWUX01	WGS	RefSeq		BCT	Halomonas nigrificans	PRJNA224116	SAMN07682383	strain: MBT G8648	isolation_source: cheese	0	0	0	No	0	0	0	No	NZ_NWUX01000001-NZ_NWUX01000084		2020-04-06T00:00:00Z	2017-09-29T00:00:00Z
NZ_PDOG01	WGS	RefSeq		BCT	Halomonas sp. LBP4	PRJNA224116	SAMN07776864	strain: LBP4	isolation_source: lake water	0	0	0	No	0	0	0	No	NZ_PDOG01000001-NZ_PDOG01000060		2020-08-02T00:00:00Z	2018-06-09T00:00:00Z
NZ_PDOH01	WGS	RefSeq		BCT	Halomonas heilongjiangensis	PRJNA224116	SAMN07776865	strain: 9-2	isolation_source: Saline and alkaline soil	0	0	0	No	0	0	0	No	NZ_PDOH01000001-NZ_PDOH01000060		2020-08-02T00:00:00Z	2018-06-09T00:00:00Z
NZ_PHUC01	WGS	RefSeq		BCT	Halomonas sp. es.049	PRJNA224116	SAMN04487879	strain: ES.049		0	0	0	No	0	0	0	No	NZ_PHUC01000001-NZ_PHUC01000002		2020-12-22T00:00:00Z	2017-12-08T00:00:00Z
NZ_PINZ01	WGS	RefSeq		BCT	Halomonas sp. 141	PRJNA224116	SAMN08106035	strain: 141	isolation_source: sink handle in ICU Room in tertiary care hospital in Islamabad	0	0	0	No	0	0	0	No	NZ_PINZ01000001-NZ_PINZ01000183		2020-12-22T00:00:00Z	2017-12-07T00:00:00Z
NZ_PJBI01	WGS	RefSeq		BCT	Halomonas sp. Choline-3u-9	PRJNA224116	SAMN08125758	strain: Choline-3u-9	isolation_source: sea ice	0	0	0	No	0	0	0	No	NZ_PJBI01000001-NZ_PJBI01000060		2020-12-23T00:00:00Z	2017-12-14T00:00:00Z
NZ_PJBT01	WGS	RefSeq		BCT	Halomonas sp. MES3-P3E	PRJNA224116	SAMN08125773	strain: MES3-P3E	isolation_source: sea ice	0	0	0	No	0	0	0	No	NZ_PJBT01000001-NZ_PJBT01000193		2020-12-23T00:00:00Z	2017-12-14T00:00:00Z
NZ_PJRN01	WGS	RefSeq		BCT	Halomonas saliphila	PRJNA224116	SAMN08180812	strain: LCB169	isolation_source: soil	0	0	0	No	0	0	0	No	NZ_PJRN01000001-NZ_PJRN01000048		2020-12-09T00:00:00Z	2018-02-16T00:00:00Z
NZ_PNRE01	WGS	RefSeq		BCT	Halomonas heilongjiangensis	PRJNA224116	SAMN08324229	strain: DSM 26881	isolation_source: soil	0	0	0	No	0	0	0	No	NZ_PNRE01000001-NZ_PNRE01000105		2021-03-03T00:00:00Z	2018-01-20T00:00:00Z
NZ_PNRF01	WGS	RefSeq		BCT	Halomonas endophytica	PRJNA224116	SAMN08324437	strain: MC28	host: Populus euphratica,isolation_source: storage liquid in the stem	0	0	0	No	0	0	0	No	NZ_PNRF01000001-NZ_PNRF01000050		2021-03-03T00:00:00Z	2018-01-20T00:00:00Z
NZ_PNRG01	WGS	RefSeq		BCT	Halomonas urumqiensis	PRJNA224116	SAMN08324466	strain: BZ-SZ-XJ27	isolation_source: sediment from saline-alkaline lake	0	0	0	No	0	0	0	No	NZ_PNRG01000001-NZ_PNRG01000033		2020-07-25T00:00:00Z	2018-01-18T00:00:00Z
NZ_PVTK01	WGS	RefSeq		BCT	Halomonas songnenensis	PRJNA224116	SAMN06296467	strain: CGMCC 1.12152		0	0	0	No	0	0	0	No	NZ_PVTK01000001-NZ_PVTK01000034		2020-04-03T00:00:00Z	2018-03-17T00:00:00Z
NZ_PVTM01	WGS	RefSeq		BCT	Halomonas ventosae	PRJNA224116	SAMN05421865	strain: USBA 854		0	0	0	No	0	0	0	No	NZ_PVTM01000001-NZ_PVTM01000035		2020-07-30T00:00:00Z	2018-03-17T00:00:00Z
NZ_PXNS01	WGS	RefSeq		BCT	Halomonas litopenaei	PRJNA224116	SAMN08637832	strain: SYSU ZJ2214	isolation_source: shrimp larviculture water	0	0	0	No	0	0	0	No	NZ_PXNS01000001-NZ_PXNS01000057		2020-12-09T00:00:00Z	2018-04-25T00:00:00Z
NZ_PXNT01	WGS	RefSeq		BCT	Halomonas sp. SYSU XM8	PRJNA224116	SAMN08637801	strain: SYSU XM8	isolation_source: shrimp larvae	0	0	0	No	0	0	0	No	NZ_PXNT01000001-NZ_PXNT01000065		2020-07-30T00:00:00Z	2018-04-25T00:00:00Z
NZ_PXWD01	WGS	RefSeq		BCT	Halomonas sp. ND22Bw	PRJNA224116	SAMN08032681	strain: ND22Bw	isolation_source: water sample	0	0	0	No	0	0	0	No	NZ_PXWD01000001-NZ_PXWD01001971		2020-07-30T00:00:00Z	2018-03-23T00:00:00Z
NZ_PYUD01	WGS	RefSeq		BCT	Halomonas urumqiensis	PRJNA224116	SAMN08634331	strain: BZ-SZ-XJ27T	isolation_source: mixed water and sediment sample from a saline-alkaline lake	0	0	0	No	0	0	0	No	NZ_PYUD01000001-NZ_PYUD01000020		2020-07-30T00:00:00Z	2018-04-04T00:00:00Z
NZ_PYUQ02	WGS	RefSeq		BCT	Halomonas sp. SL1	PRJNA224116	SAMN08796902	strain: SL1	isolation_source: Great Salt Lake	0	0	0	No	0	0	0	No	NZ_PYUQ02000001-NZ_PYUQ02000041		2020-08-03T00:00:00Z	2018-06-22T00:00:00Z
NZ_PYVV01	WGS	RefSeq		BCT	Halomonas sp. BN3-1	PRJNA224116	SAMN08779778	strain: BN3-1	isolation_source: sediment	0	0	0	No	0	0	0	No	NZ_PYVV01000001-NZ_PYVV01000073		2021-02-25T00:00:00Z	2018-04-25T00:00:00Z
NZ_PYVX01	WGS	RefSeq		BCT	Halomonas denitrificans	PRJNA224116	SAMN08781011	strain: DSM 18045	isolation_source: saline water	0	0	0	No	0	0	0	No	NZ_PYVX01000001-NZ_PYVX01000013		2020-05-10T00:00:00Z	2018-04-25T00:00:00Z
NZ_QDKN01	WGS	RefSeq		BCT	Halomonas venusta	PRJNA224116	SAMN08985112	strain: YYYZ-3	isolation_source: aquicultural seawater	0	0	0	No	0	0	0	No	NZ_QDKN01000001-NZ_QDKN01000025		2020-05-28T00:00:00Z	2020-05-28T00:00:00Z
NZ_QGTM01	WGS	RefSeq		BCT	Halomonas sp. A11-A	PRJNA224116	SAMN09081309	strain: A11-A		0	0	0	No	0	0	0	No	NZ_QGTM01000001-NZ_QGTM01000063		2020-08-01T00:00:00Z	2018-06-02T00:00:00Z
NZ_QHGY01	WGS	RefSeq		BCT	Halomonas lactosivorans	PRJNA224116	SAMN09111885	strain: KCTC 52281	isolation_source: sediment of salt lake	0	0	0	No	0	0	0	No	NZ_QHGY01000001-NZ_QHGY01000047		2020-07-16T00:00:00Z	2018-06-22T00:00:00Z
NZ_QJUB01	WGS	RefSeq		BCT	Halomonas elongata	PRJNA224116	SAMN09227124	strain: MH25661	isolation_source: salt creek water	0	0	0	No	0	0	0	No	NZ_QJUB01000001-NZ_QJUB01000117		2020-09-20T00:00:00Z	2018-07-12T00:00:00Z
NZ_QLSX01	WGS	RefSeq		BCT	Halomonas taeanensis	PRJNA224116	SAMN05421792	strain: USBA-857		0	0	0	No	0	0	0	No	NZ_QLSX01000001-NZ_QLSX01000030		2020-08-03T00:00:00Z	2018-07-12T00:00:00Z
NZ_QNTU01	WGS	RefSeq		BCT	Halomonas sulfidaeris	PRJNA224116	SAMN09509732	strain: SST4	isolation_source: marine sediment	0	0	0	No	0	0	0	No	NZ_QNTU01000001-NZ_QNTU01000049		2021-03-08T00:00:00Z	2018-07-14T00:00:00Z
NZ_QPII01	WGS	RefSeq		BCT	Halomonas sp. PYC7W	PRJNA224116	SAMN09685114	strain: PYC7W		0	0	0	No	0	0	0	No	NZ_QPII01000001-NZ_QPII01000056		2020-08-06T00:00:00Z	2018-07-26T00:00:00Z
NZ_QPIJ01	WGS	RefSeq		BCT	Halomonas sp. TQ8S	PRJNA224116	SAMN09685115	strain: TQ8S		0	0	0	No	0	0	0	No	NZ_QPIJ01000001-NZ_QPIJ01000178		2020-08-06T00:00:00Z	2018-07-26T00:00:00Z
NZ_QPKI01	WGS	RefSeq		BCT	Halomonas sp. DQ26W	PRJNA224116	SAMN09684756	strain: DQ26W		0	0	0	No	0	0	0	No	NZ_QPKI01000001-NZ_QPKI01000073		2020-08-06T00:00:00Z	2018-07-31T00:00:00Z
NZ_QWBW01	WGS	RefSeq		BCT	Halomonas coralii	PRJNA224116	SAMN09880010	strain: 362.1	host: Mussismilia braziliensis,isolation_source: coral	0	0	0	No	0	0	0	No	NZ_QWBW01000001-NZ_QWBW01000074		2021-02-10T00:00:00Z	2019-02-01T00:00:00Z
NZ_RRCU01	WGS	RefSeq		BCT	Halomonas sp. YLB-10	PRJNA224116	SAMN10273375	strain: YLB-10	isolation_source: sediment	0	0	0	No	0	0	0	No	NZ_RRCU01000001-NZ_RRCU01000024		2020-08-19T00:00:00Z	2018-12-05T00:00:00Z
NZ_RRZB01	WGS	RefSeq		BCT	Halomonas sp. FME20	PRJNA224116	SAMN10346436	strain: FME20	isolation_source: cheese	0	0	0	No	0	0	0	No	NZ_RRZB01000001-NZ_RRZB01000194		2020-10-08T00:00:00Z	2020-10-08T00:00:00Z
NZ_RRZC01	WGS	RefSeq		BCT	Halomonas sp. FME16	PRJNA224116	SAMN10346435	strain: FME16	isolation_source: cheese	0	0	0	No	0	0	0	No	NZ_RRZC01000001-NZ_RRZC01000061		2020-10-08T00:00:00Z	2020-10-08T00:00:00Z
NZ_RRZD01	WGS	RefSeq		BCT	Halomonas sp. FME1	PRJNA224116	SAMN10346434	strain: FME1	isolation_source: cheese	0	0	0	No	0	0	0	No	NZ_RRZD01000001-NZ_RRZD01000057		2020-10-08T00:00:00Z	2020-10-08T00:00:00Z
NZ_RXNS01	WGS	RefSeq		BCT	Halomonas nitroreducens	PRJNA224116	SAMN10599891	strain: 11S	isolation_source: solar saltern	0	0	0	No	0	0	0	No	NZ_RXNS01000001-NZ_RXNS01000049		2020-08-19T00:00:00Z	2018-12-28T00:00:00Z
NZ_RZHC01	WGS	RefSeq		BCT	Halomonas sp. PC	PRJNA224116	SAMN10644072	strain: PC	host: Populus euphratica,isolation_source: ENVO:00010483	0	0	0	No	0	0	0	No	NZ_RZHC01000001-NZ_RZHC01000024		2020-08-20T00:00:00Z	2019-01-06T00:00:00Z
NZ_RZHD01	WGS	RefSeq		BCT	Halomonas sp. RC	PRJNA224116	SAMN10644073	strain: RC	host: Populus euphratica,isolation_source: ENVO:00010483	0	0	0	No	0	0	0	No	NZ_RZHD01000001-NZ_RZHD01000012		2020-08-20T00:00:00Z	2019-01-06T00:00:00Z
NZ_RZHE01	WGS	RefSeq		BCT	Halomonas sp. MC	PRJNA224116	SAMN10644074	strain: MC	host: Populus euphratica,isolation_source: ENVO:00010483	0	0	0	No	0	0	0	No	NZ_RZHE01000001-NZ_RZHE01000015		2020-08-20T00:00:00Z	2019-01-06T00:00:00Z
NZ_RZHF01	WGS	RefSeq		BCT	Halomonas nanhaiensis	PRJNA224116	SAMN10644075	strain: JCM 18142		0	0	0	No	0	0	0	No	NZ_RZHF01000001-NZ_RZHF01000029		2020-08-30T00:00:00Z	2019-01-06T00:00:00Z
NZ_RZHG01	WGS	RefSeq		BCT	Halomonas andesensis	PRJNA224116	SAMN10644076	strain: DSM 19434		0	0	0	No	0	0	0	No	NZ_RZHG01000001-NZ_RZHG01000034		2020-04-03T00:00:00Z	2019-01-06T00:00:00Z
NZ_SDMO01	WGS	RefSeq		BCT	Halomonas borealis	PRJNA224116	SAMN10791422	strain: ATF 5.2	isolation_source: water	0	0	0	No	0	0	0	No	NZ_SDMO01000001-NZ_SDMO01000158		2021-03-03T00:00:00Z	2019-04-21T00:00:00Z
NZ_SDSD01	WGS	RefSeq		BCT	Halomonas niordiana	PRJNA224116	SAMN10791423	strain: ATF 5.4	isolation_source: sea water	0	0	0	No	0	0	0	No	NZ_SDSD01000001-NZ_SDSD01000186		2021-03-03T00:00:00Z	2019-04-21T00:00:00Z
NZ_SJZC01	WGS	RefSeq		BCT	Halomonas sp. GDM18	PRJNA224116	SAMN11047387	strain: GDM18	isolation_source: Underwater soil sample	0	0	0	No	0	0	0	No	NZ_SJZC01000001-NZ_SJZC01000068		2021-03-03T00:00:00Z	2019-03-12T00:00:00Z
NZ_SLTR01	WGS	RefSeq		BCT	Halomonas sp. 204	PRJNA224116	SAMN11056585	strain: 204	isolation_source: marine sediment	0	0	0	No	0	0	0	No	NZ_SLTR01000001-NZ_SLTR01000923		2021-03-03T00:00:00Z	2019-03-16T00:00:00Z
NZ_SNWH01	WGS	RefSeq		BCT	Halomonas ventosae	PRJNA224116	SAMN09074690	strain: 1_TX		0	0	0	No	0	0	0	No	NZ_SNWH01000001-NZ_SNWH01000064		2020-03-25T00:00:00Z	2019-03-25T00:00:00Z
NZ_SNZJ01	WGS	RefSeq		BCT	Halomonas ventosae	PRJNA224116	SAMN09074961	strain: CECT 5797		0	0	0	No	0	0	0	No	NZ_SNZJ01000001-NZ_SNZJ01000049		2020-03-25T00:00:00Z	2019-03-25T00:00:00Z
NZ_SOCZ01	WGS	RefSeq		BCT	Halomonas alkaliantarctica	PRJNA224116	SAMN05443130	strain: CRSS		0	0	0	No	0	0	0	No	NZ_SOCZ01000001-NZ_SOCZ01000050		2020-04-06T00:00:00Z	2019-03-25T00:00:00Z
NZ_SOEC01	WGS	RefSeq		BCT	Halomonas xianhensis	PRJNA224116	SAMN09074948	strain: 6_TX		0	0	0	No	0	0	0	No	NZ_SOEC01000001-NZ_SOEC01000050		2020-03-26T00:00:00Z	2019-03-27T00:00:00Z
NZ_SSXT01	WGS	RefSeq		BCT	Halomonas sp. 15WGF	PRJNA224116	SAMN11431386	strain: 15WGF	isolation_source: marine sediment	0	0	0	No	0	0	0	No	NZ_SSXT01000001-NZ_SSXT01000228		2020-05-15T00:00:00Z	2019-05-08T00:00:00Z
NZ_VBUI01	WGS	RefSeq		BCT	Halomonas urmiana	PRJNA224116	SAMN11638126	strain: TBZ3	isolation_source: lake	0	0	0	No	0	0	0	No	NZ_VBUI01000001-NZ_VBUI01000122		2021-02-23T00:00:00Z	2019-05-27T00:00:00Z
NZ_VBVC01	WGS	RefSeq		BCT	Halomonas sp. C22	PRJNA224116	SAMN11656172	strain: C22	isolation_source: Spirulina culture medium in open pond	0	0	0	No	0	0	0	No	NZ_VBVC01000001-NZ_VBVC01000026		2020-08-23T00:00:00Z	2019-08-06T00:00:00Z
NZ_VCQL01	WGS	RefSeq		BCT	Halomonas sp. ATBC28	PRJNA224116	SAMN11041867	strain: ATBC28	isolation_source: Biofilm from plastic sample	0	0	0	No	0	0	0	No	NZ_VCQL01000001-NZ_VCQL01000238		2020-05-16T00:00:00Z	2019-06-06T00:00:00Z
NZ_VDGL01	WGS	RefSeq		BCT	Halomonas sp. BL6	PRJNA224116	SAMN11951961	strain: BL6	isolation_source: mangrove forest	0	0	0	No	0	0	0	No	NZ_VDGL01000001-NZ_VDGL01000012		2020-06-28T00:00:00Z	2019-06-22T00:00:00Z
NZ_VIFN01	WGS	RefSeq		BCT	Halomonas sp. B1.N12	PRJNA224116	SAMN12125540	strain: B1.N12	isolation_source: Wiltshire cure	0	0	0	No	0	0	0	No	NZ_VIFN01000001-NZ_VIFN01000043		2020-05-31T00:00:00Z	2020-05-31T00:00:00Z
NZ_VNFE01	WGS	RefSeq		BCT	Halomonas titanicae	PRJNA224116	SAMN12260203	strain: SM1922	isolation_source: surface seawater	0	0	0	No	0	0	0	No	NZ_VNFE01000001-NZ_VNFE01000035		2020-08-25T00:00:00Z	2019-08-06T00:00:00Z
NZ_VTPU01	WGS	RefSeq		BCT	Halomonas eurihalina	PRJNA224116	SAMN12658491	strain: MS1	isolation_source: Saline soils	0	0	0	No	0	0	0	No	NZ_VTPU01000001-NZ_VTPU01000060		2020-09-09T00:00:00Z	2019-09-14T00:00:00Z
NZ_VTPY01	WGS	RefSeq		BCT	Halomonas sp. L5	PRJNA224116	SAMN12651339	strain: L5	isolation_source: scrap leather	0	0	0	No	0	0	0	No	NZ_VTPY01000001-NZ_VTPY01000010		2020-09-09T00:00:00Z	2019-09-14T00:00:00Z
NZ_VWRT01	WGS	RefSeq		BCT	Halomonas piezotolerans	PRJNA224116	SAMN12734548	strain: NBT06E8	isolation_source: deep-sea sediment from Solomon Sea near Papua New Guinea	0	0	0	No	0	0	0	No	NZ_ML762926-NZ_ML762971		2020-12-06T00:00:00Z	2019-11-15T00:00:00Z
NZ_WHMA01	WGS	RefSeq		BCT	Halomonas sp. NO4	PRJNA224116	SAMN13046066	strain: NO4	isolation_source: Saline-alkali soil	0	0	0	No	0	0	0	No	NZ_WHMA01000001-NZ_WHMA01000089		2021-02-28T00:00:00Z	2020-03-01T00:00:00Z
NZ_WJPH01	WGS	RefSeq		BCT	Halomonas sp. MG34	PRJNA224116	SAMN12429151	strain: MG34	isolation_source: potash salt ore	0	0	0	No	0	0	0	No	NZ_WJPH01000001-NZ_WJPH01000977		2021-01-29T00:00:00Z	2020-01-27T00:00:00Z
NZ_WMEV01	WGS	RefSeq		BCT	Halomonas alkaliantarctica	PRJNA224116	SAMN13191872	strain: 22509_21_Filter	isolation_source: Filtrate 34% NaCl Saltern Water	0	0	0	No	0	0	0	No	NZ_WMEV01000001-NZ_WMEV01000034		2021-01-28T00:00:00Z	2020-01-26T00:00:00Z
NZ_WMEX01	WGS	RefSeq		BCT	Halomonas utahensis	PRJNA224116	SAMN13191870	strain: 22507_15_FS	isolation_source: Fleur de sel salt	0	0	0	No	0	0	0	No	NZ_WMEX01000001-NZ_WMEX01000019		2021-01-28T00:00:00Z	2020-01-26T00:00:00Z
NZ_WMFD01	WGS	RefSeq		BCT	Halomonas sp. 22501_18_FS	PRJNA224116	SAMN13191864	strain: 22501_18_FS	isolation_source: Fleur de sel salt	0	0	0	No	0	0	0	No	NZ_WMFD01000001-NZ_WMFD01000032		2021-01-28T00:00:00Z	2020-01-26T00:00:00Z
NZ_WTKP01	WGS	RefSeq		BCT	Halomonas sp. ZH2S	PRJNA224116	SAMN13531224	strain: ZH2S	isolation_source: sediment	0	0	0	No	0	0	0	No	NZ_WTKP01000001-NZ_WTKP01000023		2021-01-27T00:00:00Z	2020-01-25T00:00:00Z
NZ_WUTS01	WGS	RefSeq		BCT	Halomonas icarae	PRJNA224116	SAMN13634739	strain: D1-1	isolation_source: soil	0	0	0	No	0	0	0	No	NZ_WUTS01000001-NZ_WUTS01000037		2021-01-29T00:00:00Z	2020-01-27T00:00:00Z
NZ_WUTT01	WGS	RefSeq		BCT	Halomonas alimentaria	PRJNA224116	SAMN13634714	strain: DSM 15356	isolation_source: Korean fermented food	0	0	0	No	0	0	0	No	NZ_WUTT01000001-NZ_WUTT01000017		2021-03-03T00:00:00Z	2020-01-27T00:00:00Z
NZ_WWNB01	WGS	RefSeq		BCT	Halomonas sp. G5-11	PRJNA224116	SAMN13675364	strain: G5-11	isolation_source: saline estuarine water	0	0	0	No	0	0	0	No	NZ_WWNB01000001-NZ_WWNB01000050		2020-04-12T00:00:00Z	2020-04-12T00:00:00Z
NZAP01	WGS	GenBank		BCT	Halomonas sp.	PRJNA391943	SAMN07619217	isolate: ARS26	isolation_source: marine water sample,metagenome_source: marine metagenome	1626232	146	1563	Yes	0	0	0	No			2018-07-13T00:00:00Z	2017-10-24T00:00:00Z
NZOV01	WGS	GenBank		BCT	Halomonas sp.	PRJNA391943	SAMN07619221	isolate: EAC678	isolation_source: marine water sample,metagenome_source: marine metagenome	1474498	60	1347	Yes	0	0	0	No			2018-07-13T00:00:00Z	2017-10-24T00:00:00Z
NZRE01	WGS	GenBank		BCT	Halomonas sp.	PRJNA391943	SAMN07619220	isolate: EAC44	isolation_source: marine water sample,metagenome_source: marine metagenome	2190097	91	2024	Yes	0	0	0	No			2018-07-13T00:00:00Z	2017-10-24T00:00:00Z
NZSS01	WGS	GenBank		BCT	Halomonas sp.	PRJNA391943	SAMN07619219	isolate: EAC18	isolation_source: marine water sample,metagenome_source: marine metagenome	2042320	113	1842	Yes	0	0	0	No			2018-07-13T00:00:00Z	2017-10-24T00:00:00Z
NZXT01	WGS	GenBank		BCT	Halomonas sp.	PRJNA391943	SAMN07619222	isolate: NAT30	isolation_source: marine water sample,metagenome_source: marine metagenome	4946673	88	4151	Yes	0	0	0	No			2018-07-13T00:00:00Z	2017-10-24T00:00:00Z
PAKQ01	WGS	GenBank		BCT	Halomonas sp.	PRJNA391943	SAMN07619226	isolate: SAT64	isolation_source: marine water sample,metagenome_source: marine metagenome	3802651	147	3274	Yes	0	0	0	No			2018-07-13T00:00:00Z	2017-10-25T00:00:00Z
PAKW01	WGS	GenBank		BCT	Halomonas sp.	PRJNA391943	SAMN07619225	isolate: SAT58	isolation_source: marine water sample,metagenome_source: marine metagenome	2245055	112	2061	Yes	0	0	0	No			2018-07-13T00:00:00Z	2017-10-25T00:00:00Z
PAYD01	WGS	GenBank		BCT	Halomonas sp.	PRJNA391943	SAMN07619224	isolate: SAT111	isolation_source: marine water sample,metagenome_source: marine metagenome	4727930	68	4264	Yes	0	0	0	No			2018-07-13T00:00:00Z	2017-10-25T00:00:00Z
PCCZ01	WGS	GenBank		BCT	Halomonas sp.	PRJNA391943	SAMN07619223	isolate: NP1	isolation_source: marine water sample,metagenome_source: marine metagenome	2301037	127	2126	Yes	0	0	0	No			2018-07-13T00:00:00Z	2017-10-26T00:00:00Z
PDOG01	WGS	GenBank		BCT	Halomonas sp. LBP4	PRJNA414365	SAMN07776864	strain: LBP4	isolation_source: lake water	4755096	60	4217	Yes	0	0	0	No			2018-06-07T00:00:00Z	2018-06-07T00:00:00Z
PDOH01	WGS	GenBank		BCT	Halomonas heilongjiangensis	PRJNA414365	SAMN07776865	strain: 9-2	isolation_source: Saline and alkaline soil	4994016	60	4446	Yes	0	0	0	No			2018-06-07T00:00:00Z	2018-06-07T00:00:00Z
PHUC01	WGS	GenBank		BCT	Halomonas sp. es.049	PRJNA303382	SAMN04487879	strain: ES.049		3869865	2	3325	Yes	0	0	0	No			2017-12-06T00:00:00Z	2017-12-06T00:00:00Z
PINZ01	WGS	GenBank		BCT	Halomonas sp. 141	PRJNA420100	SAMN08106035	strain: 141	isolation_source: sink handle in ICU Room in tertiary care hospital in Islamabad	3652746	183	3365	Yes	0	0	0	No			2017-12-05T00:00:00Z	2017-12-05T00:00:00Z
PJBI01	WGS	GenBank		BCT	Halomonas sp. Choline-3u-9	PRJNA420923	SAMN08125758	strain: Choline-3u-9	isolation_source: sea ice	5281955	60	4740	Yes	0	0	0	No			2017-12-12T00:00:00Z	2017-12-12T00:00:00Z
PJBT01	WGS	GenBank		BCT	Halomonas sp. MES3-P3E	PRJNA420923	SAMN08125773	strain: MES3-P3E	isolation_source: sea ice	4487593	193	4121	Yes	0	0	0	No			2017-12-12T00:00:00Z	2017-12-12T00:00:00Z
PJRN01	WGS	GenBank		BCT	Halomonas saliphila	PRJNA422343	SAMN08180812	strain: LCB169	isolation_source: soil	4344030	48	0	No	0	0	0	No			2018-02-14T00:00:00Z	2018-02-14T00:00:00Z
PKCX01	WGS	GenBank		BCT	Halomonas sp.	PRJNA421797	SAMN08158047	isolate: Gammapro12	isolation_source: marine water,metagenome_source: marine metagenome	3215913	551	0	No	0	0	0	No			2018-01-04T00:00:00Z	2018-01-04T00:00:00Z
PNRE01	WGS	GenBank		BCT	Halomonas heilongjiangensis	PRJNA428911	SAMN08324229	strain: DSM 26881	isolation_source: soil	4816801	105	4337	Yes	0	0	0	No			2018-01-13T00:00:00Z	2018-01-13T00:00:00Z
PNRF01	WGS	GenBank		BCT	Halomonas endophytica	PRJNA428916	SAMN08324437	strain: MC28	host: Populus euphratica,isolation_source: storage liquid in the stem	4980457	50	4437	Yes	0	0	0	No			2018-01-13T00:00:00Z	2018-01-13T00:00:00Z
PNRG01	WGS	GenBank		BCT	Halomonas urumqiensis	PRJNA428918	SAMN08324466	strain: BZ-SZ-XJ27	isolation_source: sediment from saline-alkaline lake	3985154	33	3500	Yes	0	0	0	No			2018-01-13T00:00:00Z	2018-01-13T00:00:00Z
PUKP01	WGS	GenBank		BCT	Halomonas sp.	PRJNA434545	SAMN08575291	isolate: B1Sed10_76R1	isolation_source: hypersaline soda lake sediment,metagenome_source: soda lake metagenome	3069768	302	0	No	0	0	0	No			2018-09-13T00:00:00Z	2018-09-12T00:00:00Z
PUOM01	WGS	GenBank		BCT	Halomonas sp.	PRJNA434545	SAMN08575190	isolate: B1Sed10_137	isolation_source: hypersaline soda lake sediment,metagenome_source: soda lake metagenome	2865674	336	0	No	0	0	0	No			2018-09-13T00:00:00Z	2018-09-12T00:00:00Z
PVTK01	WGS	GenBank		BCT	Halomonas songnenensis	PRJNA370081	SAMN06296467	strain: CGMCC 1.12152		3686518	34	3338	Yes	0	0	0	No			2018-03-15T00:00:00Z	2018-03-15T00:00:00Z
PVTM01	WGS	GenBank		BCT	Halomonas ventosae	PRJNA330473	SAMN05421865	strain: USBA 854		3651419	35	3400	Yes	0	0	0	No			2018-03-15T00:00:00Z	2018-03-15T00:00:00Z
PWEV01	WGS	GenBank		BCT	Halomonas sp.	PRJNA434545	SAMN08575138	isolate: T1Sed10_69	isolation_source: hypersaline soda lake sediment,metagenome_source: soda lake metagenome	3109222	335	0	No	0	0	0	No			2018-09-13T00:00:00Z	2018-09-12T00:00:00Z
PWIZ01	WGS	GenBank		BCT	Halomonas sp.	PRJNA434545	SAMN08574438	isolate: CSSed10_128	isolation_source: hypersaline soda lake sediment,metagenome_source: soda lake metagenome	2625658	439	0	No	0	0	0	No			2018-09-13T00:00:00Z	2018-09-13T00:00:00Z
PWYB01	WGS	GenBank		BCT	Halomonas sp.	PRJNA434545	SAMN08574832	isolate: T3Sed10_119	isolation_source: hypersaline soda lake sediment,metagenome_source: soda lake metagenome	2005179	505	0	No	0	0	0	No			2018-09-13T00:00:00Z	2018-09-13T00:00:00Z
PXNS01	WGS	GenBank		BCT	Halomonas litopenaei	PRJNA437044	SAMN08637832	strain: SYSU ZJ2214	isolation_source: shrimp larviculture water	4815616	57	4103	Yes	0	0	0	No			2018-04-09T00:00:00Z	2018-04-09T00:00:00Z
PXNT01	WGS	GenBank		BCT	Halomonas sp. SYSU XM8	PRJNA437045	SAMN08637801	strain: SYSU XM8	isolation_source: shrimp larvae	4797133	65	4088	Yes	0	0	0	No			2018-04-09T00:00:00Z	2018-04-09T00:00:00Z
PXWD01	WGS	GenBank		BCT	Halomonas sp. ND22Bw	PRJNA418749	SAMN08032681	strain: ND22Bw	isolation_source: water sample	4183922	1971	4860	Yes	0	0	0	No			2018-03-20T00:00:00Z	2018-03-20T00:00:00Z
PYUD01	WGS	GenBank		BCT	Halomonas urumqiensis	PRJNA436860	SAMN08634331	strain: BZ-SZ-XJ27T	isolation_source: mixed water and sediment sample from a saline-alkaline lake	3978292	20	3483	Yes	0	0	0	No			2018-04-01T00:00:00Z	2018-04-01T00:00:00Z
PYUQ02	WGS	GenBank		BCT	Halomonas sp. SL1	PRJNA445724	SAMN08796902	strain: SL1	isolation_source: Great Salt Lake	3648436	41	3274	Yes	0	0	0	No			2018-06-20T00:00:00Z	2018-06-20T00:00:00Z
PYVV01	WGS	GenBank		BCT	Halomonas sp. BN3-1	PRJNA445340	SAMN08779778	strain: BN3-1	isolation_source: sediment	5125207	73	0	No	0	0	0	No			2018-07-19T00:00:00Z	2018-04-18T00:00:00Z
PYVX01	WGS	GenBank		BCT	Halomonas denitrificans	PRJNA445340	SAMN08781011	strain: DSM 18045	isolation_source: saline water	3758327	13	0	No	0	0	0	No			2018-07-19T00:00:00Z	2018-04-18T00:00:00Z
QDKN01	WGS	GenBank		BCT	Halomonas venusta	PRJNA453654	SAMN08985112	strain: YYYZ-3	isolation_source: aquicultural seawater	4391782	25	3927	Yes	0	0	0	No			2020-05-27T00:00:00Z	2020-05-27T00:00:00Z
QGTM01	WGS	GenBank		BCT	Halomonas sp. A11-A	PRJNA455882	SAMN09081309	strain: A11-A		3328146	63	3116	Yes	0	0	0	No			2018-05-31T00:00:00Z	2018-05-31T00:00:00Z
QHGY01	WGS	GenBank		BCT	Halomonas lactosivorans	PRJNA470819	SAMN09111885	strain: KCTC 52281	isolation_source: sediment of salt lake	4360527	47	0	No	0	0	0	No			2018-06-18T00:00:00Z	2018-06-18T00:00:00Z
QJUB01	WGS	GenBank		BCT	Halomonas elongata	PRJNA472105	SAMN09227124	strain: MH25661	isolation_source: salt creek water	3552403	117	3231	Yes	0	0	0	No			2018-07-03T00:00:00Z	2018-07-03T00:00:00Z
QLSX01	WGS	GenBank		BCT	Halomonas taeanensis	PRJNA330502	SAMN05421792	strain: USBA-857		3736068	30	3364	Yes	0	0	0	No			2018-06-27T00:00:00Z	2018-06-27T00:00:00Z
QNTU01	WGS	GenBank		BCT	Halomonas sulfidaeris	PRJNA478301	SAMN09509732	strain: SST4	isolation_source: marine sediment	4254519	49	3767	Yes	0	0	0	No			2020-11-24T00:00:00Z	2018-07-09T00:00:00Z
QPII01	WGS	GenBank		BCT	Halomonas sp. PYC7W	PRJNA481619	SAMN09685114	strain: PYC7W		4785753	56	4297	Yes	0	0	0	No			2018-07-24T00:00:00Z	2018-07-24T00:00:00Z
QPIJ01	WGS	GenBank		BCT	Halomonas sp. TQ8S	PRJNA481621	SAMN09685115	strain: TQ8S		4474525	178	4021	Yes	0	0	0	No			2018-07-24T00:00:00Z	2018-07-24T00:00:00Z
QPKI01	WGS	GenBank		BCT	Halomonas sp. DQ26W	PRJNA481602	SAMN09684756	strain: DQ26W		3606669	73	3206	Yes	0	0	0	No			2018-07-25T00:00:00Z	2018-07-25T00:00:00Z
QWBW01	WGS	GenBank		BCT	Halomonas coralii	PRJNA487222	SAMN09880010	strain: 362.1	host: Mussismilia braziliensis,isolation_source: coral	4438786	74	0	No	0	0	0	No			2019-01-29T00:00:00Z	2019-01-29T00:00:00Z
REBQ01	WGS	GenBank		BCT	Halomonas sp.	PRJNA377096	SAMN10237348	isolate: LCM1.Bin22	isolation_source: alkaline salt lake,metagenome_source: soda lake metagenome	4049841	255	3699	Yes	0	0	0	No			2019-07-30T00:00:00Z	2019-07-30T00:00:00Z
RJWC01	WGS	GenBank		ENV	synthetic metagenome	PRJNA496047	SAMN10236717		isolation_source: mock community containing 12 organisms: Thioclava sp. ES.032\, Psychrobacter sp. LV10R520-6\, Propionibacteriaceae bacterium ES.041\, Muricauda sp. ES.050\, Micromonospora echinofusca DSM 43913\, Micromonospora echinaurantiaca DSM 43904\, Micromonospora coxensis DSM 45161\, Marinobacter sp. LV10R510-8\, Marinobacter sp. LV10MA510-1\, Halomonas sp. HL-93\, Halomonas sp. HL-4 and …	50116978	4038	0	No	0	0	0	No			2018-12-20T00:00:00Z	2018-12-20T00:00:00Z
RKMI01	WGS	GenBank		ENV	synthetic metagenome	PRJNA505201	SAMN10236717		isolation_source: mock community containing 12 organisms: Thioclava sp. ES.032\, Psychrobacter sp. LV10R520-6\, Propionibacteriaceae bacterium ES.041\, Muricauda sp. ES.050\, Micromonospora echinofusca DSM 43913\, Micromonospora echinaurantiaca DSM 43904\, Micromonospora coxensis DSM 45161\, Marinobacter sp. LV10R510-8\, Marinobacter sp. LV10MA510-1\, Halomonas sp. HL-93\, Halomonas sp. HL-4 and …	50952327	2951	0	No	0	0	0	No			2018-12-20T00:00:00Z	2018-12-20T00:00:00Z
RKMJ01	WGS	GenBank		ENV	synthetic metagenome	PRJNA505202	SAMN10236717		isolation_source: mock community containing 12 organisms: Thioclava sp. ES.032\, Psychrobacter sp. LV10R520-6\, Propionibacteriaceae bacterium ES.041\, Muricauda sp. ES.050\, Micromonospora echinofusca DSM 43913\, Micromonospora echinaurantiaca DSM 43904\, Micromonospora coxensis DSM 45161\, Marinobacter sp. LV10R510-8\, Marinobacter sp. LV10MA510-1\, Halomonas sp. HL-93\, Halomonas sp. HL-4 and …	51106053	2714	0	No	0	0	0	No			2018-12-20T00:00:00Z	2018-12-20T00:00:00Z
RRCU01	WGS	GenBank		BCT	Halomonas sp. YLB-10	PRJNA497962	SAMN10273375	strain: YLB-10	isolation_source: sediment	5019847	24	4190	Yes	0	0	0	No			2018-12-03T00:00:00Z	2018-12-03T00:00:00Z
RRZB01	WGS	GenBank		BCT	Halomonas sp. FME20	PRJNA501839	SAMN10346436	strain: FME20	isolation_source: cheese	4220432	194	3763	Yes	0	0	0	No			2020-10-07T00:00:00Z	2020-10-07T00:00:00Z
RRZC01	WGS	GenBank		BCT	Halomonas sp. FME16	PRJNA501839	SAMN10346435	strain: FME16	isolation_source: cheese	3708762	61	3368	Yes	0	0	0	No			2020-10-07T00:00:00Z	2020-10-07T00:00:00Z
RRZD01	WGS	GenBank		BCT	Halomonas sp. FME1	PRJNA501839	SAMN10346434	strain: FME1	isolation_source: cheese	3858166	57	3458	Yes	0	0	0	No			2020-10-07T00:00:00Z	2020-10-07T00:00:00Z
RXHI01	WGS	GenBank		BCT	Halomonas gudaonensis	PRJNA479678	SAMN09601649	strain: SBS 10	isolation_source: Sambhar Salt Lake	1533947	31	829	Yes	0	0	0	No			2018-12-27T00:00:00Z	2018-12-27T00:00:00Z
RXNS01	WGS	GenBank		BCT	Halomonas nitroreducens	PRJNA510204	SAMN10599891	strain: 11S	isolation_source: solar saltern	4352895	49	3947	Yes	0	0	0	No			2018-12-23T00:00:00Z	2018-12-23T00:00:00Z
RZHC01	WGS	GenBank		BCT	Halomonas sp. PC	PRJNA511800	SAMN10644072	strain: PC	host: Populus euphratica,isolation_source: ENVO:00010483	3909270	24	3556	Yes	0	0	0	No			2019-01-01T00:00:00Z	2019-01-01T00:00:00Z
RZHD01	WGS	GenBank		BCT	Halomonas sp. RC	PRJNA511800	SAMN10644073	strain: RC	host: Populus euphratica,isolation_source: ENVO:00010483	4044215	12	3684	Yes	0	0	0	No			2019-01-01T00:00:00Z	2019-01-01T00:00:00Z
RZHE01	WGS	GenBank		BCT	Halomonas sp. MC	PRJNA511800	SAMN10644074	strain: MC	host: Populus euphratica,isolation_source: ENVO:00010483	3803855	15	3427	Yes	0	0	0	No			2019-01-01T00:00:00Z	2019-01-01T00:00:00Z
RZHF01	WGS	GenBank		BCT	Halomonas nanhaiensis	PRJNA511800	SAMN10644075	strain: JCM 18142		4029604	29	3642	Yes	0	0	0	No			2019-01-01T00:00:00Z	2019-01-01T00:00:00Z
RZHG01	WGS	GenBank		BCT	Halomonas andesensis	PRJNA511800	SAMN10644076	strain: DSM 19434		3907727	34	3393	Yes	0	0	0	No			2019-01-01T00:00:00Z	2019-01-01T00:00:00Z
SBLD01	WGS	GenBank		BCT	Halomonas azerbaijanica	PRJNA514882	SAMN10736064	strain: TBZ202	isolation_source: Urmia lake water	4576545	208	4148	Yes	0	0	0	No			2019-07-30T00:00:00Z	2019-04-01T00:00:00Z
SDMO01	WGS	GenBank		BCT	Halomonas borealis	PRJNA516569	SAMN10791422	strain: ATF 5.2	isolation_source: water	3235738	158	0	No	0	0	0	No			2019-04-17T00:00:00Z	2019-04-17T00:00:00Z
SDSD01	WGS	GenBank		BCT	Halomonas niordiana	PRJNA516570	SAMN10791423	strain: ATF 5.4	isolation_source: sea water	3681432	186	0	No	0	0	0	No			2019-04-17T00:00:00Z	2019-04-17T00:00:00Z
SJZC01	WGS	GenBank		BCT	Halomonas sp. GDM18	PRJNA525334	SAMN11047387	strain: GDM18	isolation_source: Underwater soil sample	4290602	68	3499	Yes	0	0	0	No			2019-03-10T00:00:00Z	2019-03-10T00:00:00Z
SKHS01	WGS	GenBank		BCT	Halomonas sp.	PRJNA453733	SAMN10605119	isolate: CSBr16_22	isolation_source: hypersaline soda lake brine,metagenome_source: soda lake metagenome	2019597	304	0	No	0	0	0	No			2019-07-18T00:00:00Z	2019-07-18T00:00:00Z
SKHX01	WGS	GenBank		BCT	Halomonas sp.	PRJNA453733	SAMN10605124	isolate: CSBr16_25	isolation_source: hypersaline soda lake brine,metagenome_source: soda lake metagenome	1541024	317	0	No	0	0	0	No			2019-07-18T00:00:00Z	2019-07-18T00:00:00Z
SKKP01	WGS	GenBank		BCT	Halomonas sp.	PRJNA453733	SAMN10605996	isolate: CSSed162cmA_163	isolation_source: hypersaline soda lake sediment,metagenome_source: soda lake metagenome	2013457	386	0	No	0	0	0	No			2020-08-26T00:00:00Z	2019-07-18T00:00:00Z
SKMZ01	WGS	GenBank		BCT	Halomonas sp.	PRJNA453733	SAMN10606058	isolate: CSSed162cmA_266	isolation_source: hypersaline soda lake sediment,metagenome_source: soda lake metagenome	3312079	529	0	No	0	0	0	No			2020-08-26T00:00:00Z	2019-07-18T00:00:00Z
SKSU01	WGS	GenBank		BCT	Halomonas sp.	PRJNA453733	SAMN10606209	isolate: CSSed162cmA_530	isolation_source: hypersaline soda lake sediment,metagenome_source: soda lake metagenome	2032125	346	0	No	0	0	0	No			2020-08-26T00:00:00Z	2019-07-18T00:00:00Z
SKVX01	WGS	GenBank		BCT	Halomonas sp.	PRJNA453733	SAMN10606986	isolate: CSSed162cmB_180	isolation_source: hypersaline soda lake sediment,metagenome_source: soda lake metagenome	3521081	572	0	No	0	0	0	No			2019-07-18T00:00:00Z	2019-07-18T00:00:00Z
SLAG01	WGS	GenBank		BCT	Halomonas sp.	PRJNA453733	SAMN10607099	isolate: CSSed162cmB_393	isolation_source: hypersaline soda lake sediment,metagenome_source: soda lake metagenome	2513803	335	0	No	0	0	0	No			2019-07-18T00:00:00Z	2019-07-18T00:00:00Z
SLIH01	WGS	GenBank		BCT	Halomonas sp.	PRJNA453733	SAMN10610400	isolate: CSSed165cm_193	isolation_source: hypersaline soda lake sediment,metagenome_source: soda lake metagenome	2558211	482	0	No	0	0	0	No			2019-07-18T00:00:00Z	2019-07-18T00:00:00Z
SLPI01	WGS	GenBank		BCT	Halomonas sp.	PRJNA453733	SAMN10610583	isolate: CSSed165cm_490	isolation_source: hypersaline soda lake sediment,metagenome_source: soda lake metagenome	2031854	355	0	No	0	0	0	No			2019-07-18T00:00:00Z	2019-07-18T00:00:00Z
SLTR01	WGS	GenBank		BCT	Halomonas sp. 204	PRJNA525689	SAMN11056585	strain: 204	isolation_source: marine sediment	3679791	923	3673	Yes	0	0	0	No			2019-03-12T00:00:00Z	2019-03-12T00:00:00Z
SNWH01	WGS	GenBank		BCT	Halomonas ventosae	PRJNA463104	SAMN09074690	strain: 1_TX		3238660	64	3012	Yes	0	0	0	No			2019-03-22T00:00:00Z	2019-03-22T00:00:00Z
SNZJ01	WGS	GenBank		BCT	Halomonas ventosae	PRJNA463290	SAMN09074961	strain: CECT 5797		4021263	49	3692	Yes	0	0	0	No			2019-03-22T00:00:00Z	2019-03-22T00:00:00Z
SOCZ01	WGS	GenBank		BCT	Halomonas alkaliantarctica	PRJNA332793	SAMN05443130	strain: CRSS		5031827	50	4643	Yes	0	0	0	No			2019-03-22T00:00:00Z	2019-03-22T00:00:00Z
SOEC01	WGS	GenBank		BCT	Halomonas xianhensis	PRJNA463103	SAMN09074948	strain: 6_TX		4616794	50	4364	Yes	0	0	0	No			2019-03-22T00:00:00Z	2019-03-22T00:00:00Z
SSXT01	WGS	GenBank		BCT	Halomonas sp. 15WGF	PRJNA309469	SAMN11431386	strain: 15WGF	isolation_source: marine sediment	3649814	228	3343	Yes	0	0	0	No			2019-05-07T00:00:00Z	2019-05-07T00:00:00Z
UROT01	WGS	ENA		ENV	uncultured Halomonas sp.	PRJEB26432	SAMEA4891834	isolate: UMGS1196	isolation_source: human gut	3944563	259	0	No	0	0	0	No			2019-01-28T00:00:00Z	2019-01-28T00:00:00Z
VBUI01	WGS	GenBank		BCT	Halomonas urmiana	PRJNA542772	SAMN11638126	strain: TBZ3	isolation_source: lake	4028094	122	3624	Yes	0	0	0	No			2019-05-22T00:00:00Z	2019-05-22T00:00:00Z
VBVC01	WGS	GenBank		BCT	Halomonas sp. C22	PRJNA543183	SAMN11656172	strain: C22	isolation_source: Spirulina culture medium in open pond	3934166	26	0	No	0	0	0	No			2019-07-30T00:00:00Z	2019-07-30T00:00:00Z
VCQL01	WGS	GenBank		BCT	Halomonas sp. ATBC28	PRJNA525098	SAMN11041867	strain: ATBC28	isolation_source: Biofilm from plastic sample	5470316	238	5000	Yes	0	0	0	No			2019-06-03T00:00:00Z	2019-06-03T00:00:00Z
VDGL01	WGS	GenBank		BCT	Halomonas sp. BL6	PRJNA546082	SAMN11951961	strain: BL6	isolation_source: mangrove forest	3720962	12	3371	Yes	0	0	0	No			2019-06-10T00:00:00Z	2019-06-10T00:00:00Z
VIFN01	WGS	GenBank		BCT	Halomonas sp. B1.N12	PRJNA550346	SAMN12125540	strain: B1.N12	isolation_source: Wiltshire cure	3769243	43	0	No	0	0	0	No			2020-05-28T00:00:00Z	2020-05-28T00:00:00Z
VMQS01	WGS	GenBank		BCT	Halomonas sp.	PRJNA493912	SAMN12206539	isolate: SL48-SHIP-3	isolation_source: microbial mat of salt lake,metagenome_source: microbial mat metagenome	2575909	149	2368	Yes	0	0	0	No			2019-07-29T00:00:00Z	2019-07-29T00:00:00Z
VNFE01	WGS	GenBank		BCT	Halomonas titanicae	PRJNA554250	SAMN12260203	strain: SM1922	isolation_source: surface seawater	5069469	35	4588	Yes	0	0	0	No			2019-07-31T00:00:00Z	2019-07-31T00:00:00Z
VTPU01	WGS	GenBank		BCT	Halomonas eurihalina	PRJNA562905	SAMN12658491	strain: MS1	isolation_source: Saline soils	3843950	60	3526	Yes	0	0	0	No			2019-09-04T00:00:00Z	2019-09-04T00:00:00Z
VTPY01	WGS	GenBank		BCT	Halomonas sp. L5	PRJNA562826	SAMN12651339	strain: L5	isolation_source: scrap leather	4346535	10	3987	Yes	0	0	0	No			2019-09-05T00:00:00Z	2019-09-05T00:00:00Z
VWRT01	WGS	GenBank		BCT	Halomonas piezotolerans	PRJNA565106	SAMN12734548	strain: NBT06E8	isolation_source: deep-sea sediment from Solomon Sea near Papua New Guinea	3924980	59	3532	Yes	46	0	3925003	No	ML762926-ML762971		2019-11-13T00:00:00Z	2019-11-06T00:00:00Z
WELJ01	WGS	GenBank		BCT	Halomonas sp.	PRJNA565011	SAMN12730454	isolate: UM	isolation_source: Dialysate ultrafiltration membrane,metagenome_source: drinking water metagenome	3531859	849	3530	Yes	0	0	0	No			2020-03-02T00:00:00Z	2020-03-02T00:00:00Z
WHMA01	WGS	GenBank		BCT	Halomonas sp. NO4	PRJNA542566	SAMN13046066	strain: NO4	isolation_source: Saline-alkali soil	4023109	89	0	No	0	0	0	No			2020-02-24T00:00:00Z	2020-02-24T00:00:00Z
WJPH01	WGS	GenBank		BCT	Halomonas sp. MG34	PRJNA558153	SAMN12429151	strain: MG34	isolation_source: potash salt ore	7738476	977	7384	Yes	0	0	0	No			2020-01-16T00:00:00Z	2020-01-16T00:00:00Z
WMEV01	WGS	GenBank		BCT	Halomonas alkaliantarctica	PRJNA587497	SAMN13191872	strain: 22509_21_Filter	isolation_source: Filtrate 34% NaCl Saltern Water	3302058	34	2976	Yes	0	0	0	No			2020-01-10T00:00:00Z	2020-01-10T00:00:00Z
WMEX01	WGS	GenBank		BCT	Halomonas utahensis	PRJNA587497	SAMN13191870	strain: 22507_15_FS	isolation_source: Fleur de sel salt	3343042	19	3019	Yes	0	0	0	No			2020-01-10T00:00:00Z	2020-01-10T00:00:00Z
WMFD01	WGS	GenBank		BCT	Halomonas sp. 22501_18_FS	PRJNA587497	SAMN13191864	strain: 22501_18_FS	isolation_source: Fleur de sel salt	3341475	32	3021	Yes	0	0	0	No			2020-01-10T00:00:00Z	2020-01-10T00:00:00Z
WTKP01	WGS	GenBank		BCT	Halomonas sp. ZH2S	PRJNA594814	SAMN13531224	strain: ZH2S	isolation_source: sediment	3248142	23	2921	Yes	0	0	0	No			2019-12-23T00:00:00Z	2019-12-23T00:00:00Z
WUTS01	WGS	GenBank		BCT	Halomonas icarae	PRJNA596736	SAMN13634739	strain: D1-1	isolation_source: soil	3497386	37	3147	Yes	0	0	0	No			2020-01-17T00:00:00Z	2020-01-17T00:00:00Z
WUTT01	WGS	GenBank		BCT	Halomonas alimentaria	PRJNA596739	SAMN13634714	strain: DSM 15356	isolation_source: Korean fermented food	3285121	17	2997	Yes	0	0	0	No			2020-01-17T00:00:00Z	2020-01-17T00:00:00Z
WWNB01	WGS	GenBank		BCT	Halomonas sp. G5-11	PRJNA597252	SAMN13675364	strain: G5-11	isolation_source: saline estuarine water	3395587	50	0	No	0	0	0	No			2021-01-08T00:00:00Z	2020-04-06T00:00:00Z
